# Supplementary material for: Stochastic transcription in the p53‐mediated response to DNA damage is modulated by burst frequency
Source: Mol Syst Biol. 2019 Dec 2;15(12):e9068. doi: 10.15252/msb.20199068 (PMC6886302; doi:10.15252/msb.20199068)
Supplement: Supplementary file 3 — Code EV1 [file MSB-15-e9068-s003.zip]

Archive with 4 entries (3 files):
- MSB-19-0968RR_AnalysisScript_postFQ.m
- MSB-19-0968RR_Readme.txt
- __MACOSX/
- __MACOSX/._MSB-19-0968RR_Readme.txt
