# Supplementary material for: Stochastic transcription in the p53‐mediated response to DNA damage is modulated by burst frequency
Source: Mol Syst Biol. 2019 Dec 2;15(12):e9068. doi: 10.15252/msb.20199068 (PMC6886302; doi:10.15252/msb.20199068)
Supplement: Supplementary file 3 — Code EV1 [file MSB-15-e9068-s003.zip › MSB-19-0968RR_Readme.txt]

%% RNA counts and transcription site analysis based on FISH-Quant detection

The provided script can be used to calculate transcription site properties and RNA counts after FISH-quant analysis (Mueller et al., 2013). For more information on detection workflow see FISH-quant documentation. To analyze data, use FISH-quant batch mode and save detection results as matlab array. Note that FISH-quant raw data contains more information not included in this workflow. The script is designed for single cell analysis with segmented nuclei, cytoplasm and active TSS.

% The following parameters need to be defined gene specifically:
gene = 'MDM2';  % target 
l = 31372;      % length (bp)    
v = 180000;     % average RNAP2 elongation in nt/h, here 50 nt/sec = 180000 nt/h 
e = 0.49;       % correction factor for probe position from Trans-Quant (Bahar-Halpern and Itzkovitz, 2016)         
k = 1.5;        % correction factor for RNAPol2 occupancy 
n = 3;          % number of genomic loci (validate by DNA FISH)

% The following parameters are joined into TSS_information
TSS_count = number of identified TSS based on co-stain 
f = fraction of active promoters TSS_count/genomic loci
mIE_cell = mean spot intensity per cell (use mean of all spots in case of a low number of spots) 
IE_TSS = TSS intensity
M = RNAP2 occupancy
u = transcription rate 
