# Supplementary material for: Stochastic transcription in the p53‐mediated response to DNA damage is modulated by burst frequency
Source: Mol Syst Biol. 2019 Dec 2;15(12):e9068. doi: 10.15252/msb.20199068 (PMC6886302; doi:10.15252/msb.20199068)
Supplement: Supplementary file 4 — Dataset EV1 [file MSB-15-e9068-s004.xlsx]

## Sheet: EV Dataset S1 - Tabelle 1
Gene symbol	condition	# cells (n)	RNAs/cell	nuclear RNAs	cytoplasmic RNAs	average fold change	CV (RSD)	fano factor	quantified TSS	max #TSS	mean f	median RNAP2/TSS [RNAP2]	median µ/TSS [RNAs/h]
	smFISH staining after IR			RNA quantification (median)								average TSS quantification
BAX	basal	111	103	24	79	1	0.42	20.4	174	4	0.3964	32	1180
(Figure 1-3)	3h 10Gy	99	168	33	129	1.5	0.38	24.5	228	4	0.5833	36	1247
	6h 10Gy	128	197	37	160	1.9	0.42	38.7	250	4	0.4883	38	1386
	9h 10Gy	104	308	51	249	2.7	0.33	46.7	232	4	0.5625	40	1423
CDKN1A	basal	107	103	36	62	1	0.58	40.2	83	3	0.2453	42	755
(Figure 1-3)	3h 10Gy	86	195	54	128	1.6	0.4	33.1	150	4	0.4593	46	924
	6h 10Gy	121	161	52	108	1.5	0.5	46.4	114	3	0.2376	46	892
	9h 10Gy	75	89	41	48	0.7	0.6	25.6	61	4	0.233	45	1002
DDB2	basal	101	14	2	11	1	0.7	7.4	6	1	0.0561	34	255
(Figure 1-3)	3h 10 Gy	80	37	18	20	2.6	0.55	11.9	174	3	0.725	50	369
	6h 10 Gy	84	20	5	10	1.6	0.9	19.8	91	3	0.5238	35	203
	9h 10Gy	117	28	13	15	1.9	0.55	12.1	193	3	0.5613	40	289
MDM2	basal	169	106	50	55	1	0.58	39.2	181	3	0.355	60	352
(Figure 1-3)	3h 10Gy	166	261	115	147	2.3	0.34	33	294	3	0.5944	92	538
	6h 10Gy	139	307	98	206	2.8	0.33	36.9	270	3	0.6643	93	484
	9h 10Gy	132	68	8	54	0.6	0.83	18.4	81	3	0.4596	72	331
PPM1D	basal	166	8	3	5	1	0.68	4.3	60	1	0.0904	47	134
(Figure 1-3)	3h 10Gy	175	61	15	44	6.8	0.47	14.3	388	4	0.5629	52	142
	6h 10Gy	188	24	6	18	3	0.74	15.4	225	4	0.3045	46	131
	9h 10Gy	150	53	11	39	5.7	0.47	23.5	267	4	0.45	50	140
SESN1	basal	128	22	8	13	1	0.7	12.3	27	2	0.1172	81	133
(Figure 1-3)	3h 10Gy	158	31	11	19	1.4	0.598	12	79	2	0.2563	88	149
	6h 10Gy	119	27	8	18	1.1	0.525	7.7	87	2	0.3697	83	138
	9h 10Gy	101	32	7	24	1.3	0.5927	16.1	74	2	0.3762	91	152
CDKN1A	basal	39	31	19	12	1	0.89	28.9	6	2	0.04	36	705
(Figure 4)	3h 10Gy Nutlin-3	43	238	40	180	7.1	0.4	41.1	66	3	0.39	51	990
	6h 10Gy Nutlin-3	30	191	79	116	5.5	0.31	19.3	42	2	0.35	57	1087
	9h 10Gy Nutlin 3	54	309	58	244	8.4	0.42	84.6	126	4	0.58	77	1510
MDM2	basal	51	108	0	107	1	0.54	32.8	43	3	0.2876	55	302
(Figure 4)	3h 10Gy Nutlin-3	49	186	55	126	1.8	0.42	35.5	102	3	0.6871	143	818
	6h 10Gy Nutlin-3	65	182	54	125	1.7	0.34	21.2	146	3	0.759	114	653
	9h 10Gy Nutlin 3	59	376	80	297	3.4	0.3	65.9	153	3	0.8757	189	1062
BAX	basal	46	39	4	30	1	0.76	25.6	49	3	0.39	25	527
(Figure 4)	3h 10Gy BML-277	46	135	45	95	3.3	0.59	50.2	130	4	0.73	38	1369
	6h 10Gy BML-277	58	136	46	89	3.3	0.52	38.5	46	4	0.28	34	1194
	9h 10Gy BML-277	40	22	16	6	0.5	0.49	0.9	36	2	0.24	32	1102
PPM1D	basal	53	8	3	5	1	0.58	3	15	2	0.08	37	107
(Figure 4)	3h 10Gy BML-277	36	44	14	30	5.2	0.51	12.3	52	4	0.4	50	138
	6h 10Gy BML-277	40	24	0	24	3.2	0.72	15.4	7	3	0.09	41	116
	9h 10Gy BML-277	44	6	1	4	0.7	0.74	0.7	22	3	0.16	38	107
CDKN1A	basal shSmyd2	29	61	13	59	1	1.11	142.1	17	3	0.2	41	803
(Figure 5)	3h 10Gy shSmyd2	14	141	49	73	1.2	0.57	43.7	13	3	0.25	47	875
	6h 10Gy shSmyd2	48	154	25	130	1.4	0.57	52.2	82	4	0.47	51	906
	9h 10Gy shSmyd2	48	98	26	69	0.9	0.54	20.7	75	4	0.43	38	731
MDM2	basal shSmyd2	46	66	15	51	1	0.74	41.4	41	3	0.31	42	210
(Figure 5)	3h 10Gy shSmyd2	46	188	62	135	2.6	0.38	28.7	116	3	0.86	82	455
	6h 10Gy shSmyd2	57	203	48	159	2.8	0.36	27.4	87	3	0.67	70	374
	9h 10Gy shSmyd2	59	95	27	69	1.2	0.52	14.3	88	3	0.5	49	257
CDKN1A	basal shSet8	49	70	24	42	1	0.82	64.7	37	3	0.22	43	890
(Figure 5)	3h 10Gy shSet8	64	193	58	129	2.2	0.44	40.9	94	3	0.39	53	1091
	6h 10Gy shSet8	64	214	49	157	2.4	0.42	41.6	54	3	0.26	54	1121
	9h 10Gy shSet8	39	95	28	67	1	0.79	50	58	3	0.39	44	919
MDM2	basal shSet8	47	165	38	125	1	0.63	73.8	19	3	0.14	67	386
(Figure 5)	3h 10Gy shSet8	57	171	50	121	0.95	0.31	16.9	92	3	0.54	74	426
	6h 10Gy shSet8	64	131	40	85	0.7	0.49	31.5	41	3	0.22	90	516
	9h 10Gy shSet8	49	65	29	42	0.34	0.65	21	33	3	0.22	68	389
