# Supplementary material for: Stochastic transcription in the p53‐mediated response to DNA damage is modulated by burst frequency
Source: Mol Syst Biol. 2019 Dec 2;15(12):e9068. doi: 10.15252/msb.20199068 (PMC6886302; doi:10.15252/msb.20199068)
Supplement: Supplementary file 5 — Dataset EV2 [file MSB-15-e9068-s005.xlsx]

## Sheet: Dataset EV2
HMBS_CF610 (Exon)	HMBS_Quasar670 (Intron)	CDKN1A_CF610 (Exon)	CDKN1A_Quasar670 (Intron)	SESN1_CF610 (Exon)	SESN1_Quasar670 (Intron)	MDM2_CF610 (Exon)	MDM2_Quasar670 (Intron)	BAX_CF610 (Exon)	BAX_Quasar670 (Intron)	DDB2_CF610 (Exon)	DDB2_Quasar670 (Intron)	PPM1D_CF610 (Exon)	PPM1D_Quasar670 (Intron)
Probe (5'-> 3')	Probe (5'-> 3')	Probe (5'-> 3')	Probe (5'-> 3')	Probe (5'-> 3')	Probe (5'-> 3')	Probe (5'-> 3')	Probe (5'-> 3')	Probe (5'-> 3')	Probe (5'-> 3')	Probe (5'-> 3')	Probe (5'-> 3')	Probe (5'-> 3')	Probe (5'-> 3')
tacagtctgactcctggtct	atagacgactgaggatggca	catgggttctgacggacatc	cagagaggcccatcacaa	gtcgaggaattctaatgcca	ttaacagggtgggtttttct	ctatcagatttgtggcgttt	ccagaggtagcacactttaa	atctgctcagagctggtg	tcctgtgtcctgaaggag	ttgttcaaaccagcttggag	aactgtgcaagaaccctgat	cggccaactattgtttatct	gaactgcctgaaaaaggggc
ttggaaagtaggctgtgtgt	tactggccctttaaaagcta	cattagcgcatcacagtcgc	ataacctctatccaccct	tccttttctgggatgaatct	tggctcctgatcctaaaatt	atctcccttattacacacag	cagtttttaactccacgcag	gaagcaaaagggcccctg	gagaatgcggggctgaga	tagccgagctaagccaactt	ccaggaaaggtaggattctc	gctccacaacgatttgagta	cacttccatcagtgtatact
cattgccgttaccagacatg	ggtcactaaatctagagccg	tcgaagttccatcgctcacg	aaaggggtcacccagtac	taaagcatgcatctgtgcgt	caccttctatattggtgcaa	tagattcactgctactgctt	cgtaacttcaaccacgctta	ctgctcgatcctggatga	ctcctagttcttagggga	cggggactacaaaactgcgg	gaggacgtgcagctaacaag	cgtcgcacacggcgaaaaag	caagaataggctgcagggag
gcgaatcactctcatctttg	gtagacgaacgttcttggtc	cagtggtgtctcggtgacaa	aaggccaaaggccactgc	gtaatgttatccaaacggcc	actgaacttgctctgtttca	tcaagatccggattcgatgg	ggtcctctgtctaactttaa	cttcttggtggacgcatc	ttgcgctgagttgtgggg	aggcctctggggagaaacaa	gagtgtctcgaaactcctta	acaagcgagaaagcctttgc	ttcaaacacgtttcctctgg
gtctgtatgcgagcaagctg	cgcacttctaagacgtttgt	cgtgggaaggtagagcttgg	ccctgagtcatacagcta	tgcagtagatagtgctgagt	aaacccttgctttttcacta	cctgaatgttcacttacacc	tgcacctctctttaatatgc	cgcttgagacactcgctc	ggctgggagtccggaatg	agatcatggagggaggattg	ctgtatttgaggacccaatc	agtttcttccacatggcaag	atcgatttatcttttggcca
ctgtggtggacatagcaatg	attcagtaggtgtgtcacag	gacagtgacaggtccacatg	ggtaacttcacaccaagt	ataatgtaggggtaacggcc	gaatactctcttggatcctc	aactgaatcctgatccaacc	aagtatctttacagcttgcc	gttactgtccagttcgtc	agatcctggcagagagga	aaggggtactgtgctctatg	aactaggttacttctgggga	aagacccgtcatagtctttg	gcccttctaaattagcttac
gcagtatcaagaatcttgtc	caagcaggctcgtaatggaa	tgagcgaggcacaagggtac	ggttgggagaggaggctc	gccattattccaatgtagtg	agaagaatccatctcctagc	ccttcttcactaaggctata	cccttatctagaggttttac	caatcatcctctgcagct	tccctgaaggagggtttt	ctggggcgtaatacaatctc	aggaataggaaggcctggaa	cctacgtgagctacatacat	ccgcgtttttagttttcata
tttctctccaatcttagaga	tgcaagagcaaagatcccag	ttttcgaccctgagagtctc	cacagtttcacgtcccag	gtaggagcactgatgtcttg	aagtatccaacttacctggg	ctgcctgatacacagtaact	tgatccaacgagcttattgc	aaaagacctctcgggggg	cccaagccaggctgaaat	cttcgcacagagcttcttgg	gggactgggtcacaatttta	tcctgaattccaagaaccac	caacgttattatgctgccat
caagctccttggtaaacagg	tgaatgtgcacagcatatcc	gaaatctgtcatgctggtct	tgcttgtgatcagtggag	catttacatgcaggttcact	catcagggtaggccataaac	attgcatgaagtgcatttcc	tttatctgagttcctagctg	aacatgtcagctgccact	ggaaaattcccgcatcca	tgagtcacatcttctgctag	cagtttgggctgcaaaactc	ctgacaaagtcatccttcgg	ccggctaatctacaactcta
ccttcaaggagtgaacaacc	agaaaggactctaaggtccc	cttcctcttggagaagatca	ggggtgaaagctctgctg	tctaaaccattgagccactt	agagctgagtcagatactgg	gtgttgagttttccagtttg	aaatggtcaagcacccttac	ccagttgaagttgccgtc	caggcatcaggctgatgg	agaatccagagtgtgcaaaa	aaatacagtcgtgcagggtt	tccaaactacacgattcacc	aatgtggagccatccaagaa
cttcccaacaaattttgggt	tgatattaaacgtggccacc	agggtatgtacatgaggagg	agtcccaacttgcagttt	tctgtagtttttgaggagca	tttgttccttcactgatctg	ttcctcaacacatgactctc	atgaatcagctcacctctat	aaaagggcgacaacccgg	gagaggagaaccagtgcc	cagccttttgtaatatccgg	cggttaatctctgtctcatc	attgtgagtgagtcgaggtc	agaggtcaagcttaacacca
ttctctggcagggtttctag	cctttgcaaattaggctagg	actcttaggaacctctcatt	actggattttcctaggga	aaggtctatgggctaacact	ggtttcatgacaggatgact	ggctgagaatagtcttcact	aaattctgcctaaggttgct	ccagtttgctggcaaagt	gatctgagggggagcatc	atgtagccctcctgtcaaag	catattttcctctccaatct	ctcttgctactgccagaaaa	acttcttcacgatttccttg
tgaactccagatgcgggaac	tccatgtgatcactccaata	cgggatgaggaggctttaaa	gagtgactgcacgacctt	cctcaatgtgttctttggta	ccagttattcctgacataga	actctttcacatcttcttgg	tgtggattggacagattgct	ttggtgcacagggccttg	gggggttgataccacgat	ccttgatgccaaaattccag	cttgaggcaaaaaatgcctt	tcatagctccacaaatcacc	ttaaaccttccccatataca
ttgaggtttccccgaatact	gacagtagccactgtagata	gacaagtggggaggaggaag	gagagtgagtttgcccat	ctgtgctcttcagcttttaa	ctgaagattcttgtggtgca	tcacacaaggttcaatggca	ctaagtctttatgatggcct	ggttctgatcagttccgg	catgccctctgtggtcac	ggttggtattgagagggtta	tgcacgtgtaaacccttgag	aagagtgtggacacttgtgt	catgtctctgcattgctaac
agcatacatgcattcctcag	ttcagtctaagacggaggtc	gtgacagcgatgggaaggag	cccttcaggagagggaaa	tactgcatgtaccaattccg	agtattaagccctttctcta	cacatgtaaagcaggccata	ctgcccagatacttagatac	ggaagtccaatgtccagc	cagacacccagtgcacag	ctccattgaggaggcgtaaa	tgggagcatgcaatagtaaa	tatacttgtgcttctgaggg	aaggacacacagccatactg
agatccaagatgtcctggtc	ttcactgctaagcacgtaga	ccaggaaagggggtgaattt	ttgcctgtgtccaaggaa	atttctggactgattccaca	ggttatacttctataccctg	ttggttgtctacatactggg	gggtaaacaaccaggaacca	gtcgcttcagtgactcgg	cccatcagctcaatcttg	aaagtcttgcagcctagttg	tgaaccaagccatcatctaa	acaagattgtccatgctcac	ggaaatagagtatgccacca
ctttcagcgatgcagcgaag	aatattaacaggccagagcc	cttcaaagtgccatctgttt	agtctagacacctggcag	aaggaggtctgaatgtgtgg	gacaaaggactggccaagtg	tagacaggtcaactagggga	gtctcaggtgaacgtattca	tcctggagacagggacat	tcatctcggacgttcagg	aaactcgtagaatgttgcct	tcggaccactctgacaagct	gctcgattcacaagcatttt	tagcctgaaaggaggttcat
cttcatagctgtatgcacgg	ctaaagttcgtgcacctaga	aaagtttttgatgatgcccc	tggcctaggggtaaggag	cacagatgcagtagttgcta	aagatgtctacatggctgga	ggttgtctaaattcctaggg	tctgtcatctcctaatgttc	gtcccaaagtaggagagg	tcacctgcactgctattc	tgttgatggtgtctgagctg	attttttacctggctgagtg	ggtaaagtttccctgattgt	ttctcaccttcacaatcaca
catggtctcttgtatgctat	gtggggaaagctgacagtat	caaccttagaggaggtgagg	tcccaaggatgtcgtcag	cactgtgattgccatttgta	aactgtgtacactgggcata	gaggcattttctcactttga	ctcctatttcttatctctca	tcacggtctgccacgtgg	ctctgtaggtggtgccac	acatccaggctacaaaacca	gctgggacctttacaacata	ggttcaggtataactcatct	acaaccagcagagatgtcag
caactgtgggtcatcctcag	gtcaagaggatgaagatccc	ctaggctgtgctcacttcag	caggtgctgtaggctgag	tgtaactgcctcatcttttc	gtcattaccatttatgctgt	gtattcactattccactacc	catcaagcttcaacttcctt	cactcccgccacaaagat	ttctattctatcatcccc	caccattcggctactagcag	aaggaaagctaactgcctgc	ttataggaagggctgtcagt	tgcaaaaagttacctgctcc
cgtggaatgttacgagcagt	agtctaagagcagcaagctg	tatcaagagccaggagggta	cagttttactgagcctcc	ctcttcttcatctcgacatt	tttggcccagaggaaaacat	catcccttactatggtttat	tttttagctctgtgcttagt	atggtgagtgaggcggtg	tcctgcagcctttatctg	atgttcagcaggatcacgtt	atgagccctagatccaagtc	agtcatcacacaggtttctt	cagctctctcgacacttaat
aagttctgggcagccaactg	ctgagtcactggaggataga	ctgccttcacaagacagagg	tcacagagtccatgcagc	tgctggtgtaacttcttcat	cagaggggcaatataagggt	acgggtaaatggtggctatt	tgcaagcaggaagaggttga	ctcagcccatcttcttcc	tcccaactcccaagactt	ggactgaaacaagctgcgtt	ttaaaacccaagttctgggt	tgacttgactggtggtgtag	ttgctaaaccttctccttac
ggatgtttttggctcctttg	tgggtaaagagataaggccc	aaggctcaacactgagacgg	agcatggctacagacaca	gccataactagtatcctcaa	agctgtacttcaaatgccag	gcctgatgtaatctaggtta	atcattggcaagcttgtagg	aacacagtccaaggcagc	ggacttttctggaccaga	taaactcggatctcgctctt	cctttcatgccttcaacaaa	tatggtccttagaattcacc	cattctgccttaataccatc
ttaagctgccgtgcaacatc	tcagagtggggaaatactcc	aaggtacaggggagccaaag	taaccctgctctgccaag	tcccatgtctagagaaatct	ccattgaggaggctaaagtc	taggctgggaaccatgtaac	ctggatctaaccagacttct	aagaccactcttccccac	cacttcctgttttgtgcc	tgtgaggtgctggaagtgac	ctcaattacacttcaagccc	tctgagaaggcattgctacg	ttgccattcacaagaatcca
ccacaaaccagttaatgggc	tgtttctagtgttcctcaac	gggtactgaagggaaaggac	acccagatccccaagtag	cctggacacgaaatgttgga	tcttgcaaagctggttctac	ctggccttaagcaaaagtct	gaacctcagtatgtggtttt	aggaggtttattaccccc	tgacctcactccaccttt	aattaggatctgggtatcgg	tcgtatgtatacatcccatc	ctatctcagctgaaacctct	taaaccttcccctcaattag
gtgagaatggggcactgagg	ccgtcactcttctaaaagga	ctgcctgaggtagaactagg	agtccagcagtttcctaa	gaataaccatgatcttccca	ttccaatcacataggcactg	ttctgaattcacgggtttct	aactctgatatcccaagtct		ctgtgtgcaggctttggc	tcgtcctcaattcataaggg	aagaactctgtgccaaacct	gtatgactacaccttggaca	gtaattctctagccttcttt
ggtaatcactccccagatag	ctccgtcactcttccaaaag	ctaacacagagataacccca	ccctcatgggtgtgaatg	atcaatcaactgtcccacat	atcatgaacacgtagccaca	atttttaggaaacctctgcc	cactcctaaacaggagcttt		cacagtgcagcccacaag	ctgagtttccatcgaacacg	ccctcagcaatggatgataa	agtggttctggatcttttga	gcatagccaaggtaagacac
ttgaaccctgcagttcagtc	ctctagaccttgtctttttc	tctactcccccatcatatac	gtttgccaccaggtatta	atatagttccaaattgcccg	gggtaccaagcaatagtgta	ggttctaagtctccaaagga	tatttcccaaagcctttcaa		accctcaggatgaagacc	ggtcatagagctgacacatc	taaaggtcctagaggggacg	tatccttaaagtcagggctt	ttgttacttctgcctacatt
gtgaggcaaatccctggaag	actgtaaatgagtggacgga	cagtgtctccctcctagaaa	agagcaaggaccagggtc	ctacgatccaatagctggtt	tcctcaacacaatcccataa	aatcacctttcatcggagtg	tccacttccacaaattggta		ctgagccttctgtggctc	gcgaactgatgccagaagat	acagtcatctctagtttacc	aaggccaattggaaggctat	ccaaccctcaaatgaaacca
cacatactgaggaggcaagg	tgtctggggctaagaaaaca	gaaggtcgctggacgatttg	agcaggcaactgaagggc	cttctcagagtgcttgaact	atcttctcacatgttgggat	ggccattttgttctaagaca	gagatacttttctgggcttt		tgttactctcaactgccc	cccatgggattgaattcatt	tttagtttcattcagtgcca	ttggactcttctaatgtcct	cgattttctcttataagccc
tgttgcttggacttctctaa	aatgccttgcactctgaaca	ttgttccgctgctaatcaaa	cacaccaaggtcactggg	gcatcctagcttctataaga	aagcattgttggcttacagt	ttcaggcaaaccttattcgg	ccgcagatacttcagaatct		gccacccacaattgaagt	tctttagtgtctctcacttc	ctgaagcagaattcggctga	tttcgtctatgcttcttcat	gtatttccatgcaacaagct
	gtttatcttgctcaccatta	gccaccatcttaaaatgtct	acgtcttcctaccagagg	tggctctcagagcataaagg	gttccagtcagatgtttcaa	agcttgttctaccaggaatg	cccttatgcaatttaacctt		cctcccctcaaagatttc	aggacttgatcccatgtgtg	aatccctccacttaagagac	accactacttcgacttaagc	ccgtaaaccataagggtgtg
	aactctacatatgcagggaa	acgttagtgccaggaaagac	ttgctgtgtcacctcagg	ccttgtagactatatctgct	gttgacagtagtaccacaga	agatcattgctaggctcgaa	tgctgtagtcagccagaaaa		acctcctttgtcaattct	tttaacaaatcgccacctct	cccatctcacactttgaatt	gtcgcatggtgagtttaaca	aaggagacatctattcccac
	agtataactgcattatccct	ctccaagtacactaagcact	ctatgttacctggccggg	ttgaagctgccaaacagtca	tcccctcaacaacctaataa	ggcactgagataacatctgc	agagtttatatgcctgtctc		actgcctggagatagtgg	aaccctaaccttggatactt	tctttagctgggcaggaaac	cagttttcctgtgttgatga	tcatcagtgtctatagggtg
	cctccagaagtagtcactat	ccgagagaaaacagtccagg	gtcacggcggagattaga	aatactgtgaatggcagcct	tgaaggtgtggctggaagat	ggccaaagggattagtactt	ttctcgtctactacgtctac		agggactgaaccttgtcc	taaaagtgtcccagtcccac	caacttcaagctgccttatt	ccctcttatatcctaagttt	gctacatttgtacttgggta
	cacttattggagcacttagc		gagatacaaggaaggccc	acagttacacagcatcttgt	accaacaaatggccttgttg	ttacctcagtcctattctaa	atacggtcttagttactgcg		tgtggggagtggagtggg	aggcaagtccagagcattaa	ccaggcataagctaaattcc	aggccaggataaaactgctg	cagagtgcttcatacacact
	gtttccagaaaattcccaac		agtccttccgtgcacatg	gcaacaggatttggagagtt	tcatagcttcctatttaggt	cctccacaggtaaactacta	catgtacgagattctggtct			ctgtgtcaccaactctggag	tagaataccctacactgctt	tttacagcaacttataccct	ttacccactagcagatcaag
	cttctgtgtttagatgttcc		agaatcctggtcccttac	tgctccaattcttgttatct	accaaattgcctttcagttt	cttggttctagcttcagtat	gaccaacagtttatcagtgc			caggctagatacagaggggc	tgttagtcaggaagctcttc	ccctattgtcacaattactg	aagtcagtggttgtgtgttt
	tgagaaaccttccctgacac		cccttggaccatggattc	taagtcattatccaagtccc	attaataacactgtctcccc	agacttgtgccttttgttac	cttataatgctggggtggag			agttccaagataaccttggt	tcagtctggcacaagttcaa	tacatcacttttccagtctg	cgtttcacaggccaatttat
	agagttgctaaggaccacag		ccatgggtctgctctaag	ggaatagcagcaccaagatc	ccctattgccaaatttagtg	ctctcaagttgctctcattg	gtccaactgttacagcagaa			cccactgagaggagaaaagt	agaaggttacacgcatgtca	aactgtagcatggctcaaca	attccagatacttccatgtg
	atgagctggggagaggatag		ttatccatcaccgcaccc	aacagccatctattcattcc	ttccaagaaggtggctatga	tgccatgtgacctaagagaa	tgctgtagtcagccagaaaa			aataactgcttgatccctct	aatgcctagaccaatcttca	cacttccttctatgctgaag	aggataacccatctttggat
	gggatgactgtaaggcagaa		catgcttcacagatgtga	ggctcagatagtagcaatgt	aggcacttaattcactggtc	accattcacgatcacttagg	agagtttatatgcctgtctc			tggttttattggccatatca	tgtcagcatctgggagtaaa	aataatgccattggtctggg	tgcttccttcaatactcatc
	tggggtggtcaagaagtgaa		ggtattatggagtgtccc	gctgtgtgagtaggaattct	tagtccatccttacactgaa	tttcacgctgacaagtggta	ttctcgtctactacgtctac				tgtaaaggtcacagccaagg	aattagcagcaccatctgtt	tcttccaggtctcataagac
	ctgattcacaatcttcccag		gtccactctgtctcttga	caaaagatcgccagcttctt	tggtcccagcaaatgaaagt	cctacagacctacacactaa	atacggtcttagttactgcg				tgtaatacatgttcccttgc	cagaatgtgtggacatggtt	gcagtcttgtgaagttttct
	catctagaaagcctgggtag		acaggaagaactcgggga	agtgtcaggatcctgtgaaa	catgtgtcagcaatccaaga	acaacttgtggttaccatca	catgtacgagattctggtct				tgcacagagggatgctgaaa	tggcataagacacaccgatc	cagagtctctctaagtgcat
	tggcagtgagatgggagttc		aatggggccgactgctga	gtaatgcacaagacagctgc	tctctccttactgcttttaa	ttgaaagctggctacatggt	gaccaacagtttatcagtgc				cttctctggagtaggactac	aatgcttttaacttccaggt	agaataccatgagccttgtg
	gacacgggggtgtctaaaag		gaggaagacagtgggggg	cagcagtctacagcaacatg	cagtgactctagaatcctgt	tgctttcagatatctacctc	cttataatgctggggtggag				aaagaagcttagtgatcccc	cataactattgcacacccta	gtgtagttatgtccactcaa
	ggcggaacagggagtcaaaa		aagaagaggacgcggcgg	tatttaaggagctgcacagc	cgaacagagacaggcttgtt	ttctgaacaccttccaagtg	gtccaactgttacagcagaa				caggaccatatgtaatcgca	actccactagagcaatcttc	cctctgtgagatctactttg
