# Supplementary material for: Stochastic transcription in the p53‐mediated response to DNA damage is modulated by burst frequency
Source: Mol Syst Biol. 2019 Dec 2;15(12):e9068. doi: 10.15252/msb.20199068 (PMC6886302; doi:10.15252/msb.20199068)
Supplement: Supplementary file 7 — Source Data for Figure 1 [file MSB-15-e9068-s006.xlsx]

## Sheet: BAX smFISH
Target gene: BAX
basal			3h 10Gy			6h 10Gy			9h 10Gy
all RNAs/cell	nuclear RNAs/cell	cytoplasmic RNAs/cell	all RNAs/cell	nuclear RNAs/cell	cytoplasmic RNAs/cell	all RNAs/cell	nuclear RNAs/cell	cytoplasmic RNAs/cell	all RNAs/cell	nuclear RNAs/cell	cytoplasmic RNAs/cell
166	26	140	217	38	179	435	62	373	187	29	158
126	26	100	231	18	213	289	59	230	183	43	140
161	30	131	160	33	127	316	45	271	236	51	185
113	24	89	115	26	89	174	39	135	315	37	278
87	29	58	279	35	244	125	20	105	279	36	243
86	7	79	232	36	196	115	27	88	295	54	241
79	6	73	231	36	195	153	29	124	218	44	174
83	14	69	173	39	134	102	26	76	269	53	216
164	13	151	114	38	76	170	44	126	269	45	224
185	35	150	104	20	84	530	132	398	259	38	221
106	18	88	113	22	91	181	32	149	444	77	367
120	42	78	116	44	72	333	58	275	214	33	181
68	12	56	163	47	116	350	61	289	261	43	218
149	31	118	276	36	240	134	28	106	269	59	210
196	49	147	197	36	161	187	25	162	390	63	327
68	9	59	178	56	122	147	28	119	402	53	349
85	7	78	174	30	144	146	25	121	460	69	391
56	14	42	159	52	107	165	31	134	267	33	234
96	20	76	73	20	53	327	63	264	385	53	332
107	15	92	117	32	85	281	63	218	377	57	320
82	15	67	96	16	80	202	71	131	448	65	383
151	29	122	139	42	97	271	49	222	206	37	169
85	24	61	122	33	89	387	53	334	268	63	205
73	11	62	93	32	61	261	63	198	330	65	265
134	14	120	239	42	197	133	27	106	308	63	245
107	10	97	169	40	129	365	45	320	180	52	128
83	17	66	142	32	110	137	31	106	342	45	297
78	19	59	116	21	95	213	38	175	313	61	252
80	17	63	164	14	150	241	49	192	361	51	310
123	24	99	215	30	185	232	41	191	326	83	243
39	4	35	151	44	107	235	46	189	324	34	290
103	19	84	139	48	91	132	45	87	215	35	180
59	7	52	212	55	157	185	58	127	198	41	157
73	20	53	237	60	177	270	48	222	420	55	365
70	20	50	140	38	102	204	52	152	269	50	219
243	47	196	177	41	136	252	44	208	414	74	340
77	3	74	248	33	215	143	30	113	330	47	283
160	25	135	239	36	203	244	32	212	380	66	314
93	14	79	140	33	107	102	27	75	384	55	329
98	29	69	124	18	106	271	52	219	157	28	129
122	35	87	273	42	231	87	17	70	524	75	449
113	35	78	90	24	66	137	32	105	395	58	337
95	20	75	155	33	122	172	26	146	519	65	454
184	23	161	237	51	186	113	28	85	245	33	212
176	41	135	229	49	180	198	19	179	343	58	285
86	31	55	178	51	127	265	56	209	386	69	317
229	75	154	167	27	140	282	54	228	243	30	213
97	34	63	166	39	127	313	59	254	245	40	205
173	38	135	126	21	105	309	42	267	297	51	246
94	14	80	104	18	86	387	50	337	230	66	164
129	31	98	152	27	125	349	40	309	222	43	179
222	46	176	179	37	142	236	35	201	463	64	399
225	46	179	132	31	101	182	31	151	424	61	363
125	29	96	124	22	102	332	57	275	193	38	155
85	25	60	86	32	54	130	22	108	169	32	137
218	48	170	112	33	79	277	52	225	340	61	279
78	19	59	142	33	109	196	45	151	261	56	205
82	22	60	103	18	85	170	20	150	116	12	104
94	27	67	172	36	136	322	33	289	434	70	364
74	21	53	123	23	100	84	22	62	152	26	126
130	31	99	95	16	79	162	24	138	124	29	95
83	11	72	211	36	175	198	52	146	104	25	79
41	18	23	129	21	108	302	57	245	113	36	77
98	31	67	73	20	53	346	70	276	335	53	282
80	20	60	85	30	55	340	85	255	327	44	283
62	13	49	113	19	94	169	36	133	388	62	326
119	23	96	351	36	315	412	57	355	224	41	183
72	19	53	109	45	64	286	44	242	451	48	403
116	15	101	277	61	216	179	42	137	339	39	300
65	5	60	228	26	202	241	37	204	314	51	263
80	11	69	204	36	168	172	33	139	365	44	321
42	5	37	209	33	176	396	65	331	235	33	202
190	37	153	156	26	130	186	35	151	441	57	384
42	8	34	183	33	150	315	66	249	180	31	149
61	9	52	169	33	136	387	70	317	188	30	158
105	36	69	491	70	421	192	26	166	133	29	104
77	25	52	216	42	174	245	38	207	385	39	346
122	20	102	232	49	183	183	30	153	427	64	363
101	30	71	180	31	149	304	54	250	272	64	208
108	26	82	153	41	112	226	50	176	296	58	238
123	21	102	181	41	140	187	48	139	346	51	295
219	38	181	182	30	152	123	39	84	270	36	234
83	16	67	169	28	141	225	16	209	186	43	143
119	24	95	189	32	157	296	59	237	230	47	183
102	19	83	196	31	165	140	22	118	257	60	197
70	8	62	84	18	66	202	38	164	224	30	194
169	34	135	178	28	150	142	14	128	301	31	270
123	48	75	138	26	112	175	36	139	307	45	262
101	19	82	96	18	78	296	57	239	602	75	527
100	25	75	234	37	197	178	21	157	380	79	301
160	28	132	234	42	192	322	47	275	221	54	167
129	30	99	148	34	114	224	28	196	374	65	309
90	11	79	175	28	147	256	74	182	446	57	389
95	28	67	183	41	142	107	27	80	209	46	163
113	26	87	121	19	102	95	11	84	428	59	369
186	36	150	228	33	195	225	28	197	329	45	284
82	17	65	173	30	143	148	37	111	353	60	293
179	29	150	168	45	123	168	38	130	379	52	327
119	24	95	323	40	283	57	24	33	441	49	392
188	34	154				284	59	225	353	41	312
93	29	64				136	20	116	221	36	185
117	40	77				209	42	167	444	64	380
124	14	110				334	42	292	290	55	235
137	40	97				177	19	158	312	43	269
182	41	141				417	73	344
114	24	90				275	35	240
152	51	101				230	37	193
290	57	233				201	26	175
125	23	102				172	38	134
103	34	69				132	27	105
47	11	36				215	34	181
						152	31	121
						208	33	175
						135	15	120
						157	26	131
						100	18	82
						181	33	148
						192	31	161
						173	37	136
						76	16	60
						144	26	118
						172	37	135
						290	60	230
						137	24	113
						155	20	135
						17	2	15
						62	6	56
						69	11	58

## Sheet: CDKN1A smFISH
Target gene: CDKN1A
basal			3h 10Gy			6h 10Gy			9h 10Gy
all RNAs/cell	nuclear RNAs/cell	cytoplasmic RNAs/cell	all RNAs/cell	nuclear RNAs/cell	cytoplasmic RNAs/cell	all RNAs/cell	nuclear RNAs/cell	cytoplasmic RNAs/cell	all RNAs/cell	nuclear RNAs/cell	cytoplasmic RNAs/cell
373	24	349	239	76	163	186	64	122	140	50	90
251	49	202	282	75	207	190	68	122	236	58	178
297	53	244	242	59	183	168	71	97	183	64	119
171	36	135	269	58	211	116	38	78	114	41	73
149	31	118	242	56	186	74	21	53	319	110	209
99	34	65	232	64	168	78	18	60	69	31	38
135	54	81	169	58	111	140	48	92	71	25	46
200	35	165	204	62	142	161	43	118	76	34	42
89	25	64	103	65	38	153	45	108	140	52	88
206	65	141	199	101	98	150	70	80	89	29	60
84	24	60	163	53	110	328	122	206	88	36	52
116	36	80	128	49	79	412	100	312	55	22	33
55	20	35	96	42	54	126	46	80	50	29	21
70	15	55	206	45	161	145	42	103	159	70	89
89	35	54	256	93	163	164	62	102	77	42	35
59	25	34	151	69	82	214	60	154	109	46	63
67	18	49	117	54	63	218	53	165	114	60	54
191	56	135	157	42	115	139	44	95	96	48	48
106	32	74	274	49	225	94	30	64	103	45	58
123	40	83	212	57	155	204	54	150	93	38	55
49	25	24	320	78	242	144	66	78	84	41	43
96	30	66	296	66	230	167	44	123	76	43	33
79	33	46	298	64	234	222	83	139	68	35	33
70	46	24	172	45	127	116	44	72	24	13	11
117	66	51	334	76	258	99	34	65	62	25	37
283	69	214	232	53	179	216	93	123	51	19	32
92	34	58	264	47	217	146	64	82	34	18	16
45	31	14	298	38	260	171	66	105	48	23	25
74	36	38	267	41	226	131	35	96	15	10	5
296	69	227	173	49	124	253	70	183	20	15	5
103	46	57	251	41	210	129	34	95	50	27	23
123	39	84	300	59	241	112	32	80	40	30	10
83	48	35	145	47	98	70	25	45	13	8	5
153	29	124	95	36	59	63	17	46	120	65	55
160	40	120	145	38	107	115	23	92	168	71	97
102	41	61	157	48	109	132	57	75	87	58	29
144	31	113	136	44	92	238	66	172	186	96	90
143	39	104	184	46	138	149	42	107	64	53	11
76	44	32	315	65	250	145	58	87	75	75	0
162	44	118	312	74	238	178	62	116	70	51	19
120	43	77	104	37	67	171	45	126	73	46	27
87	35	52	48	24	24	202	61	141	96	52	44
127	42	85	99	25	74	131	39	92	80	44	36
263	73	190	104	50	54	134	50	84	170	59	111
175	68	107	217	37	180	422	77	345	97	97	0
49	25	24	169	63	106	188	46	142	71	41	30
69	52	17	72	29	43	98	43	55	57	38	19
58	20	38	101	36	65	83	27	56	69	40	29
73	38	35	277	77	200	91	34	57	74	37	37
116	57	59	243	73	170	143	45	98	64	34	30
120	69	51	263	54	209	80	25	55	112	33	79
166	65	101	113	38	75	90	30	60	207	67	140
74	23	51	237	64	173	84	37	47	140	49	91
125	56	69	83	29	54	116	47	69	115	39	76
84	43	41	254	54	200	84	25	59	96	46	50
148	30	118	214	63	151	30	9	21	266	88	178
106	23	83	168	60	108	33	12	21	181	55	126
36	21	15	193	57	136	56	13	43	80	35	45
70	44	26	160	63	97	116	29	87	106	44	62
98	42	56	62	16	46	48	13	35	89	34	55
86	39	47	70	25	45	49	20	29	195	68	127
90	46	44	197	71	126	53	11	42	66	44	22
95	55	40	241	52	189	509	87	422	99	49	50
124	40	84	175	51	124	325	61	264	75	32	43
279	58	221	205	62	143	199	62	137	246	54	192
88	46	42	220	64	156	200	55	145	157	7	150
36	26	10	542	156	386	272	60	212	188	50	138
109	67	42	246	80	166	125	19	106	298	39	259
79	49	30	260	70	190	70	26	44	202	6	196
40	21	19	197	53	144	154	62	92	112	22	90
40	28	12	95	33	62	223	66	157	33	2	31
134	36	98	154	53	101	134	40	94	36	2	34
141	36	105	187	59	128	58	15	43	193	10	183
79	25	54	150	42	108	187	62	125	284	31	253
101	39	62	298	70	228	333	90	243	64	2	62
122	28	94	200	70	130	235	56	179
70	32	38	248	56	192	378	90	288
87	32	55	204	77	127	318	56	262
112	54	58	163	62	101	151	43	108
256	41	215	100	40	60	344	95	249
66	32	34	144	46	98	283	84	199
76	33	43	98	48	50	343	91	252
42	18	24	140	63	77	205	62	143
88	42	46	121	51	70	224	92	132
29	13	16	187	66	121	218	59	159
39	13	26	105	46	59	252	71	181
39	6	33				360	29	331
61	30	31				337	56	281
45	27	18				332	52	280
157	32	125				263	73	190
179	52	127				313	69	244
109	29	80				295	68	227
264	49	215				323	47	276
182	42	140				124	27	97
328	58	270				201	68	133
94	26	68				106	32	74
117	47	70				126	37	89
166	36	130				138	38	100
133	17	116				150	39	111
114	14	100				186	87	99
96	31	65				128	54	74
146	40	106				189	58	131
274	19	255				227	98	129
156	30	126				135	53	82
65	28	37				263	80	183
109	34	75				152	51	101
86	24	62				95	29	66
						158	79	79
						109	42	67
						297	64	233
						261	75	186
						237	51	186
						180	46	134
						286	78	208
						169	60	109
						234	66	168
						158	46	112
						260	82	178
						349	52	297
						182	50	132
						146	53	93

## Sheet: DDB2 smFISH
Target gene: DDB2
basal			3h 10Gy			6h 10Gy			9h 10Gy
all RNAs/cell	nuclear RNAs/cell	cytoplasmic RNAs/cell	all RNAs/cell	nuclear RNAs/cell	cytoplasmic RNAs/cell	all RNAs/cell	nuclear RNAs/cell	cytoplasmic RNAs/cell	all RNAs/cell	nuclear RNAs/cell	cytoplasmic RNAs/cell
10	3	7	28	10	18	72	32	40	41	16	25
15	4	11	58	23	35	32	20	12	28	10	18
27	10	17	54	20	34	58	17	41	24	14	10
2	0	2	51	31	20	11	3	8	8	2	6
15	4	11	37	19	18	14	6	8	18	5	13
13	5	8	52	24	28	18	13	5	30	10	20
8	0	8	37	17	20	16	10	6	52	14	38
5	0	5	51	29	22	26	13	13	44	20	24
7	2	5	22	13	9	10	8	2	13	10	3
31	7	24	42	20	22	19	15	4	19	12	7
2	1	1	63	36	27	8	5	3	13	11	2
22	4	18	28	15	13	12	9	3	27	20	7
8	0	8	43	22	21	25	10	15	19	13	6
6	2	4	20	18	2	5	5	0	25	13	12
16	1	15	28	17	11	3	3	0	22	16	6
19	2	17	71	23	48	22	19	3	15	12	3
22	6	16	30	10	20	3	3	0	34	20	14
21	3	18	43	22	21	15	15	0	16	5	11
5	0	5	13	11	2	13	7	6	43	19	24
26	4	22	105	40	65	2	0	2	51	24	27
3	0	3	61	30	31	21	12	9	6	4	2
19	3	16	49	28	21	37	11	26	35	22	13
37	7	30	52	40	12	17	9	8	51	17	34
18	2	16	16	9	7	20	5	15	63	22	41
7	1	6	98	42	56	6	6	0	56	27	29
5	0	5	56	26	30	22	9	13	23	12	11
18	1	17	46	34	12	10	5	5	14	6	8
19	5	14	14	8	6	26	19	7	21	13	8
4	0	4	37	24	13	37	24	13	27	6	21
36	10	26	27	16	11	1	1	0	42	22	20
15	2	13	32	18	14	2	2	0	24	11	13
6	1	5	59	33	26	28	15	13	51	18	33
15	3	12	27	14	13	19	12	7	34	11	23
2	1	1	24	12	12	6	5	1	20	14	6
17	3	14	46	21	25	3	2	1	10	7	3
13	1	12	16	10	6	1	1	0	28	13	15
10	1	9	17	10	7	36	24	12	31	14	17
3	0	3	53	9	44	23	5	18	16	5	11
27	4	23	32	11	21	18	8	10	28	11	17
16	2	14	85	16	69	20	11	9	5	1	4
41	15	26	62	23	39	6	5	1	5	1	4
13	3	10	17	12	5	25	12	13	15	12	3
30	9	21	44	25	19	66	13	53	42	14	28
7	1	6	40	18	22	35	6	29	24	13	11
38	8	30	53	27	26	104	13	91	50	13	37
12	3	9	17	13	4	1	0	1	20	9	11
14	4	10	68	21	47	23	2	21	17	12	5
14	1	13	54	26	28	0	0	0	25	14	11
6	1	5	24	14	10	10	0	10	9	4	5
21	4	17	34	14	20	1	0	1	40	17	23
12	4	8	29	6	23	1	0	1	44	21	23
24	6	18	36	15	21	38	1	37	94	35	59
17	5	12	27	15	12	48	14	34	42	22	20
0	0	0	18	11	7	1	0	1	55	31	24
9	3	6	28	16	12	10	0	10	37	18	19
22	2	20	54	25	29	20	0	20	51	15	36
27	14	13	56	24	32	22	1	21	83	36	47
20	5	15	8	7	1	60	3	57	47	15	32
17	4	13	22	19	3	39	1	38	38	15	23
37	8	29	93	33	60	6	0	6	53	20	33
9	1	8	8	3	5	6	3	3	16	8	8
4	0	4	13	11	2	26	9	17	40	18	22
23	9	14	64	24	40	7	1	6	38	21	17
18	11	7	94	24	70	37	1	36	23	10	13
15	3	12	20	14	6	1	0	1	23	12	11
16	3	13	36	25	11	58	15	43	27	8	19
8	2	6	43	23	20	5	0	5	54	22	32
1	0	1	42	19	23	42	11	31	38	16	22
19	7	12	35	16	19	3	0	3	26	17	9
4	1	3	21	13	8	82	10	72	16	10	6
10	0	10	11	6	5	30	6	24	13	7	6
35	5	30	24	9	15	38	3	35	21	14	7
2	1	1	35	16	19	35	6	29	56	29	27
4	0	4	7	1	6	36	2	34	44	19	25
7	1	6	58	21	37	42	7	35	64	29	35
2	1	1	14	5	9	78	14	64	32	10	22
48	10	38	19	14	5	53	19	34	32	18	14
13	2	11	65	42	23	0	0	0	20	13	7
23	9	14	40	18	22	54	1	53	18	13	5
18	6	12	39	12	27	40	4	36	22	13	9
9	3	6				7	0	7	7	6	1
45	12	33				66	4	62	19	7	12
23	7	16				10	1	9	30	15	15
19	8	11				36	0	36	30	11	19
8	1	7							36	20	16
10	0	10							8	3	5
11	4	7							14	2	12
21	2	19							22	9	13
33	2	31							50	19	31
15	4	11							15	10	5
20	1	19							37	19	18
4	1	3							69	16	53
5	1	4							37	16	21
3	1	2							35	14	21
4	0	4							9	8	1
7	1	6							40	22	18
16	5	11							14	11	3
2	0	2							5	3	2
14	3	11							30	14	16
5	2	3							39	11	28
19	6	13							51	21	30
									23	6	17
									47	24	23
									11	5	6
									15	9	6
									32	11	21
									35	12	23
									15	7	8
									61	24	37
									32	12	20
									45	12	33
									7	1	6
									59	22	37
									11	8	3
									23	17	6
									21	16	5
									39	19	20

## Sheet: MDM2 smFISH
	Target gene: MDM2
	basal			3h 10Gy			6h 10Gy			9h 10Gy
	all RNAs/cell	nuclear RNAs/cell	cytoplasmic RNAs/cell	all RNAs/cell	nuclear RNAs/cell	cytoplasmic RNAs/cell	all RNAs/cell	nuclear RNAs/cell	cytoplasmic RNAs/cell	all RNAs/cell	nuclear RNAs/cell	cytoplasmic RNAs/cell
	137	63	74	198	103	95	341	105	236	30	1	29
	83	44	39	240	120	120	511	151	360	5	0	5
	59	39	20	192	81	111	201	76	125	65	42	23
	88	62	26	245	100	145	236	81	155	55	14	41
	151	50	101	136	73	63	333	113	220	54	27	27
	68	50	18	234	135	99	255	108	147	76	0	76
	184	71	113	193	113	80	225	69	156	40	15	25
	89	55	34	168	69	99	233	58	175	13	0	13
	81	54	27	155	75	80	248	54	194	30	1	29
	138	70	68	220	115	105	268	78	190	20	0	20
	102	55	47	103	57	46	241	71	170	32	0	32
	459	88	371	200	96	104	320	73	247	69	9	60
	56	23	33	218	116	102	278	82	196	43	5	38
	126	53	73	353	120	233	364	96	268	66	10	56
	85	36	49	418	188	230	461	141	320	76	0	76
	143	52	91	269	120	149	370	116	254	39	2	37
	149	52	97	221	78	143	234	62	172	44	9	35
	131	66	65	261	98	163	243	71	172	54	5	49
	126	59	67	241	129	112	366	100	266	24	2	22
	128	50	78	188	101	87	307	103	204	48	2	46
	61	31	30	133	71	62	279	90	189	11	4	7
	138	57	81	211	124	87	362	117	245	51	7	44
	146	67	79	349	132	217	301	103	198	7	0	7
	107	47	60	184	58	126	218	101	117	8	0	8
	49	17	32	306	120	186	282	112	170	81	9	72
	73	31	42	130	88	42	214	52	162	25	0	25
	59	26	33	94	61	33	274	98	176	43	0	43
	85	40	45	296	121	175	399	126	273	36	0	36
	49	13	36	261	146	115	312	65	247	55	7	48
	121	76	45	248	106	142	309	120	189	27	1	26
	189	73	116	196	67	129	456	138	318	17	7	10
	228	120	108	262	106	156	461	146	315	31	2	29
	117	69	48	231	88	143	394	114	280	13	0	13
	83	59	24	332	153	179	309	96	213	24	0	24
	124	58	66	281	112	169	185	71	114	53	23	30
	82	57	25	292	144	148	205	77	128	9	0	9
	107	49	58	421	151	270	318	119	199	7	0	7
	127	67	60	352	178	174	426	151	275	83	8	75
	61	36	25	378	201	177	208	83	125	226	50	176
	131	57	74	470	188	282	531	153	378	14	0	14
	101	66	35	353	178	175	550	162	388	108	5	103
	126	79	47	369	172	197	188	61	127	33	2	31
	64	33	31	243	120	123	209	72	137	135	20	115
	37	24	13	243	97	146	265	82	183	100	25	75
	176	66	110	171	73	98	331	125	206	120	11	109
	155	93	62	160	66	94	488	133	355	57	6	51
	98	47	51	264	141	123	223	82	141	50	1	49
	121	61	60	143	46	97	446	124	322	83	8	75
	90	55	35	144	48	96	512	127	385	9	1	8
	61	29	32	332	140	192	415	134	281	54	0	54
	72	35	37	367	131	236	582	155	427	5	0	5
	64	32	32	478	178	300	324	90	234	43	3	40
	116	52	64	485	149	336	211	84	127	54	5	49
	223	59	164	286	103	183	473	122	351	18	0	18
	105	58	47	561	208	353	357	115	242	16	3	13
	149	49	100	421	138	283	270	81	189	81	5	76
	104	58	46	302	141	161	413	151	262	40	0	40
	162	72	90	314	127	187	447	133	314	16	0	16
	169	78	91	261	97	164	293	83	210	70	16	54
	119	46	73	263	123	140	343	142	201	135	10	125
	150	50	100	292	107	185	187	73	114	6	2	4
	139	78	61	546	163	383	473	130	343	24	0	24
	249	55	194	235	95	140	223	83	140	79	16	63
	111	47	64	226	80	146	179	81	98	19	1	18
	60	25	35	208	78	130	188	67	121	26	3	23
	70	31	39	206	65	141	144	54	90	29	11	18
	63	18	45	279	174	105	222	71	151	21	0	21
	91	53	38	302	148	154	302	132	170	87	3	84
	38	17	21	200	92	108	414	139	275	84	3	81
	179	73	106	388	169	219	605	186	419	82	43	39
	71	30	41	327	166	161	588	166	422	80	10	70
	55	31	24	265	131	134	183	82	101	97	16	81
	77	32	45	294	122	172	213	63	150	6	0	6
	220	89	131	326	160	166	338	114	224	57	3	54
	219	91	128	205	86	119	357	126	231	26	5	21
	496	175	321	264	115	149	280	88	192	33	1	32
	114	59	55	225	107	118	241	67	174	1	0	1
	108	56	52	376	186	190	245	94	151	10	1	9
	184	81	103	288	140	148	360	116	244	75	19	56
	118	45	73	388	175	213	144	46	98	159	3	156
	122	55	67	324	169	155	406	135	271	189	19	170
	62	22	40	248	128	120	256	59	197	101	7	94
	134	63	71	228	81	147	173	47	126	103	17	86
	66	34	32	285	125	160	372	100	272	58	12	46
	69	29	40	216	105	111	277	86	191	116	24	92
	65	24	41	327	126	201	259	77	182	55	5	50
	116	29	87	258	114	144	490	132	358	76	1	75
	74	38	36	338	144	194	250	93	157	42	0	42
	80	37	43	202	91	111	307	86	221	127	37	90
	151	86	65	207	85	122	289	78	211	64	0	64
	494	206	288	204	102	102	299	96	203	29	0	29
	163	79	84	208	83	125	475	145	330	20	9	11
	163	79	84	210	107	103	475	165	310	49	0	49
	230	86	144	334	163	171	229	73	156	108	5	103
	170	56	114	158	85	73	168	68	100	211	93	118
	149	84	65	164	68	96	196	69	127	144	84	60
	165	75	90	178	105	73	281	71	210	192	108	84
	187	89	98	158	26	132	593	159	434	168	105	63
	77	44	33	248	94	154	440	113	327	247	79	168
	75	36	39	232	92	140	475	145	330	189	79	110
	249	90	159	167	81	86	306	73	233	66	38	28
	223	88	135	189	76	113	277	95	182	222	105	117
	100	51	49	235	92	143	212	80	132	203	103	100
	172	81	91	261	114	147	219	78	141	362	138	224
	88	41	47	193	119	74	498	176	322	161	80	81
	104	50	54	360	186	174	316	83	233	220	109	111
	137	72	65	207	108	99	478	115	363	197	96	101
	101	39	62	156	80	76	401	112	289	213	91	122
	105	50	55	224	93	131	360	126	234	288	116	172
	76	41	35	253	117	136	337	101	236	217	73	144
	67	26	41	208	110	98	251	65	186	170	57	113
	107	41	66	367	186	181	210	65	145	149	81	68
	48	28	20	298	123	175	269	81	188	232	103	129
	54	31	23	193	97	96	223	72	151	148	72	76
	109	57	52	327	143	184	247	77	170	178	88	90
	117	55	62	231	86	145	264	52	212	130	72	58
	67	19	48	304	113	191	399	130	269	242	112	130
	122	47	75	282	149	133	209	111	98	125	58	67
	145	61	84	422	189	233	322	116	206	151	81	70
	101	57	44	426	161	265	282	98	184	212	97	115
	169	72	97	294	138	156	318	129	189	314	140	174
	163	51	112	161	86	75	454	157	297	173	83	90
	109	45	64	261	136	125	407	132	275	100	60	40
	66	19	47	520	193	327	358	93	265	226	129	97
	102	34	68	589	199	390	112	55	57	204	96	108
	109	46	63	238	89	149	374	89	285	197	93	104
	87	36	51	224	86	138	397	132	265	173	96	77
	55	31	24	271	127	144	389	127	262	204	95	109
	112	48	64	392	129	263	389	91	298	155	77	78
	143	31	112	282	114	168	306	106	200	128	75	53
	91	30	61	165	82	83	563	173	390	153	100	53
	106	55	51	244	106	138	433	155	278	185	98	87
	145	45	100	327	145	182	490	125	365
	74	26	48	375	161	214	374	119	255
	103	49	54	389	120	269	260	101	159
	41	12	29	301	124	177	385	127	258
	73	24	49	443	176	267	448	157	291
	97	42	55	566	202	364	192	74	118
	99	34	65	335	143	192	272	92	180
	90	41	49	427	106	321
	57	22	35	223	89	134
	99	43	56	200	90	110
	55	23	32	253	43	210
	51	27	24	278	95	183
	145	53	92	232	89	143
	119	42	77	363	135	228
	68	31	37	286	105	181
	57	25	32	561	203	358
	164	81	83	361	118	243
	48	18	30	223	72	151
	113	60	53	181	66	115
	96	35	61	275	132	143
	52	17	35	216	82	134
	146	68	78	297	129	168
	120	51	69	266	109	157
	300	133	167	242	88	154
	101	46	55	211	95	116
	143	62	81	361	125	236
	83	50	33	331	152	179
	80	34	46	359	158	201
	118	40	78	227	87	140
	130	71	59	365	129	236
	88	43	45	334	146	188
	98	56	42	172	84	88
	106	39	67	296	134	162
	81	45	36	330	127	203
	163	60	103
	85	27	58
	76	37	39

## Sheet: PPM1D smFISH
Target gene: PPM1D
basal			3h 10Gy			6h 10Gy			9h 10Gy
all RNAs/cell	nuclear RNAs/cell	cytoplasmic RNAs/cell	all RNAs/cell	nuclear RNAs/cell	cytoplasmic RNAs/cell	all RNAs/cell	nuclear RNAs/cell	cytoplasmic RNAs/cell	all RNAs/cell	nuclear RNAs/cell	cytoplasmic RNAs/cell
13	2	11	57	12	45	2	2	0	43	14	29
7	4	3	94	27	67	4	4	0	69	19	50
7	2	5	69	21	48	4	0	4	33	7	26
1	0	1	160	40	120	8	1	7	44	10	34
8	2	6	92	29	63	3	2	1	38	4	34
6	3	3	125	35	90	5	0	5	57	10	47
9	1	8	163	40	123	2	0	2	30	2	28
0	0	0	137	44	93	0	0	0	57	16	41
10	0	10	21	7	14	41	4	37	54	7	47
22	7	15	35	7	28	0	0	0	86	20	66
2	1	1	98	21	77	28	4	24	27	7	20
7	2	5	43	11	32	0	0	0	33	11	22
9	2	7	47	16	31	18	0	18	39	7	32
10	4	6	107	31	76	1	0	1	11	3	8
2	2	0	54	17	37	0	0	0	63	9	54
7	2	5	42	22	20	26	9	17	36	8	28
7	3	4	49	15	34	6	3	3	27	7	20
20	5	15	88	22	66	14	2	12	54	9	45
7	0	7	47	12	35	12	2	10	90	13	77
3	0	3	82	21	61	19	7	12	27	2	25
10	4	6	63	16	47	29	4	25	45	7	38
0	0	0	63	21	42	12	4	8	30	5	25
8	2	6	102	34	68	15	3	12	40	14	26
5	2	3	44	11	33	39	10	29	53	16	37
1	0	1	47	16	31	26	7	19	44	12	32
6	3	3	76	24	52	17	9	8	94	23	71
8	2	6	86	25	61	6	1	5	26	6	20
25	6	19	67	20	47	0	0	0	93	14	79
1	0	1	91	15	76	5	0	5	39	10	29
5	1	4	60	29	31	22	3	19	35	2	33
9	3	6	63	29	34	30	3	27	60	8	52
2	0	2	34	13	21	19	4	15	36	8	28
2	0	2	69	17	52	31	7	24	81	13	68
3	0	3	56	18	38	11	2	9	52	8	44
5	1	4	87	41	46	5	1	4	76	16	60
18	8	10	73	33	40	58	12	46	45	15	30
13	0	13	69	25	44	21	8	13	43	8	35
16	7	9	82	28	54	13	3	10	79	8	71
5	2	3	74	25	49	36	9	27	71	16	55
1	1	0	74	25	49	19	4	15	76	9	67
7	3	4	79	22	57	48	10	38	94	29	65
4	3	1	50	8	42	48	17	31	101	18	83
10	4	6	21	4	17	16	4	12	90	17	73
20	7	13	37	10	27	33	6	27	103	15	88
4	2	2	31	7	24	13	3	10	41	6	35
7	2	5	48	6	42	12	2	10	28	7	21
9	5	4	141	45	96	7	2	5	102	18	84
3	0	3	61	12	49	4	1	3	44	9	35
4	1	3	99	19	80	25	7	18	56	20	36
3	1	2	61	15	46	47	10	37	31	8	23
3	3	0	47	18	29	17	6	11	102	14	88
6	2	4	61	13	48	7	2	5	115	21	94
8	1	7	30	6	24	82	19	63	87	23	64
0	0	0	30	6	24	10	2	8	86	13	73
1	0	1	78	21	57	9	1	8	48	13	35
0	0	0	79	16	63	17	3	14	30	7	23
12	4	8	81	14	67	34	3	31	23	1	22
16	6	10	74	23	51	6	3	3	53	9	44
14	5	9	66	19	47	8	2	6	36	8	28
11	6	5	68	16	52	17	4	13	55	17	38
12	4	8	40	19	21	14	3	11	88	29	59
15	7	8	79	11	68	6	0	6	106	24	82
15	7	8	54	10	44	10	6	4	53	19	34
8	2	6	68	31	37	15	8	7	60	14	46
10	3	7	72	20	52	22	6	16	134	31	103
2	0	2	41	19	22	25	3	22	91	17	74
3	1	2	64	23	41	13	3	10	87	17	70
8	5	3	65	16	49	8	2	6	25	5	20
6	1	5	77	21	56	30	14	16	61	6	55
1	0	1	73	19	54	47	14	33	54	9	45
5	2	3	43	21	22	10	2	8	59	19	40
7	2	5	68	23	45	13	6	7	14	6	8
9	2	7	85	33	52	50	16	34	85	21	64
9	4	5	48	16	32	20	4	16	71	12	59
9	4	5	31	12	19	11	4	7	89	25	64
12	4	8	51	19	32	4	1	3	93	28	65
16	3	13	38	15	23	6	3	3	39	12	27
11	5	6	57	16	41	12	5	7	65	19	46
5	2	3	31	12	19	3	1	2	38	9	29
5	2	3	28	5	23	20	4	16	23	5	18
5	2	3	14	5	9	29	6	23	51	15	36
6	2	4	21	7	14	23	6	17	26	2	24
3	1	2	18	8	10	14	3	11	66	21	45
1	0	1	126	21	105	17	5	12	48	10	38
19	7	12	58	16	42	41	11	30	62	14	48
14	6	8	95	25	70	19	3	16	54	15	39
8	4	4	89	24	65	20	5	15	53	9	44
10	1	9	146	47	99	41	2	39	28	6	22
8	0	8	83	16	67	1	0	1	58	12	46
21	1	20	83	18	65	13	5	8	86	16	70
3	2	1	41	8	33	1	0	1	65	11	54
8	2	6	34	2	32	20	3	17	24	6	18
12	6	6	51	15	36	5	3	2	24	5	19
15	4	11	35	11	24	28	2	26	96	37	59
9	4	5	61	18	43	26	4	22	120	21	99
19	5	14	80	13	67	8	5	3	31	7	24
18	5	13	103	25	78	18	4	14	50	12	38
9	5	4	78	19	59	10	5	5	96	28	68
3	0	3	59	4	55	21	6	15	107	28	79
5	1	4	57	9	48	42	13	29	38	9	29
4	2	2	95	20	75	30	9	21	32	4	28
0	0	0	84	11	73	21	5	16	27	6	21
4	1	3	65	6	59	19	4	15	92	23	69
16	5	11	79	11	68	38	7	31	66	17	49
19	7	12	46	10	36	34	11	23	21	6	15
6	2	4	37	10	27	25	2	23	53	14	39
14	3	11	98	21	77	5	1	4	62	18	44
17	3	14	30	4	26	13	4	9	63	7	56
4	1	3	81	16	65	64	26	38	40	9	31
12	1	11	35	5	30	25	4	21	42	8	34
2	1	1	38	7	31	26	12	14	61	6	55
3	2	1	101	28	73	42	11	31	19	4	15
2	2	0	89	30	59	77	21	56	62	13	49
14	6	8	94	23	71	30	5	25	53	11	42
13	4	9	80	24	56	21	7	14	41	13	28
21	8	13	113	34	79	36	12	24	95	23	72
10	3	7	89	22	67	24	10	14	46	10	36
10	4	6	102	25	77	26	15	11	22	6	16
16	4	12	163	34	129	30	4	26	23	7	16
8	3	5	121	21	100	25	8	17	44	16	28
3	0	3	47	17	30	59	13	46	64	13	51
11	3	8	36	10	26	49	9	40	64	23	41
11	2	9	30	10	20	27	3	24	79	18	61
8	1	7	29	5	24	11	1	10	50	15	35
6	1	5	58	14	44	24	5	19	70	16	54
16	3	13	30	6	24	66	25	41	18	5	13
7	4	3	51	8	43	44	11	33	86	32	54
11	5	6	37	5	32	33	7	26	45	9	36
11	5	6	61	13	48	107	32	75	44	12	32
24	6	18	91	21	70	36	7	29	63	18	45
10	4	6	87	16	71	33	5	28	49	6	43
14	7	7	79	9	70	32	12	20	43	4	39
20	5	15	50	11	39	57	16	41	70	9	61
6	3	3	71	16	55	75	7	68	47	14	33
20	4	16	64	14	50	43	12	31	82	15	67
4	1	3	82	18	64	22	2	20	6	2	4
24	2	22	8	1	7	20	2	18	32	7	25
14	4	10	50	14	36	40	7	33	68	11	57
12	2	10	22	7	15	25	2	23	40	5	35
3	0	3	39	5	34	67	14	53	39	10	29
8	5	3	22	2	20	39	8	31	40	13	27
11	5	6	30	6	24	29	2	27	16	3	13
20	6	14	37	5	32	37	12	25	33	8	25
10	6	4	45	7	38	56	15	41	39	6	33
14	4	10	11	1	10	76	21	55	43	11	32
16	6	10	40	5	35	57	17	40	57	9	48
38	8	30	31	6	25	63	11	52	54	10	44
9	7	2	24	7	17	62	11	51	77	20	57
19	5	14	36	3	33	44	9	35	20	4	16
7	3	4	40	2	38	83	21	62	23	5	18
13	5	8	59	18	41	91	31	60
17	7	10	38	4	34	11	2	9
3	0	3	40	2	38	24	6	18
14	6	8	36	4	32	21	3	18
2	0	2	66	13	53	71	13	58
1	1	0	41	9	32	24	2	22
11	3	8	52	9	43	57	15	42
14	12	2	94	11	83	84	19	65
7	2	5	106	32	74	33	13	20
11	5	6	41	16	25	29	11	18
14	4	10	80	17	63	75	19	56
1	1	0	64	7	57	32	12	20
20	6	14	45	12	33	42	16	26
9	4	5	60	11	49	40	9	31
17	6	11	44	6	38	18	8	10
8	4	4	49	11	38	20	6	14
			43	12	31	19	4	15
			61	4	57	20	5	15
			16	1	15	36	17	19
			34	10	24	35	8	27
			111	21	90	29	7	22
			80	22	58	22	7	15
			39	10	29	27	4	23
			58	13	45	23	6	17
			104	13	91	72	10	62
						13	7	6
						32	9	23
						45	9	36
						28	7	21
						51	16	35
						68	16	52
						35	10	25
						47	15	32
						24	8	16
						58	10	48
						49	16	33
						31	12	19
						41	12	29

## Sheet: SESN1 smFISH
Target gene: SESN1
basal			3h 10Gy			6h 10Gy			9h 10Gy
all RNAs/cell	nuclear RNAs/cell	cytoplasmic RNAs/cell	all RNAs/cell	nuclear RNAs/cell	cytoplasmic RNAs/cell	all RNAs/cell	nuclear RNAs/cell	cytoplasmic RNAs/cell	all RNAs/cell	nuclear RNAs/cell	cytoplasmic RNAs/cell
30	21	9	8	4	4	42	17	25	62	16	46
11	6	5	39	9	30	37	13	24	47	11	36
22	8	14	25	13	12	23	8	15	29	7	22
20	7	13	42	15	27	30	3	27	24	9	15
22	11	11	5	3	2	14	7	7	22	6	16
20	13	7	69	23	46	28	12	16	6	2	4
31	8	23	26	19	7	47	22	25	19	5	14
22	7	15	25	15	10	24	9	15	22	5	17
0	0	0	42	15	27	26	14	12	66	18	48
3	1	2	107	49	58	30	15	15	38	10	28
6	0	6	42	17	25	21	8	13	33	13	20
10	0	10	60	35	25	25	10	15	42	6	36
44	16	28	45	19	26	10	5	5	31	9	22
15	7	8	76	31	45	25	11	14	53	10	43
14	5	9	42	12	30	17	8	9	13	2	11
3	0	3	45	30	15	19	12	7	55	8	47
7	0	7	22	7	15	25	13	12	29	8	21
15	7	8	107	49	58	21	9	12	11	4	7
69	31	38	42	17	25	27	7	20	33	8	25
33	14	19	61	36	25	8	2	6	44	11	33
95	31	64	46	20	26	34	10	24	41	10	31
61	33	28	77	32	45	38	18	20	39	3	36
26	12	14	43	13	30	10	4	6	56	13	43
36	8	28	45	30	15	9	9	0	56	12	44
9	3	6	22	7	15	10	2	8	71	13	58
12	5	7	24	9	15	30	19	11	32	7	25
42	29	13	36	7	29	33	8	25	27	7	20
11	4	7	29	12	17	47	14	33	26	14	12
6	1	5	53	22	31	19	11	8	62	9	53
15	6	9	18	7	11	9	4	5	55	8	47
20	5	15	40	15	25	6	3	3	62	20	42
14	5	9	21	14	7	37	7	30	63	11	52
3	0	3	31	21	10	38	10	28	20	5	15
14	4	10	33	7	26	19	5	14	23	6	17
4	2	2	13	6	7	49	6	43	73	11	62
10	7	3	17	11	6	40	12	28	75	22	53
25	4	21	45	14	31	42	13	29	24	7	17
38	13	25	17	9	8	32	16	16	86	8	78
31	21	10	16	8	8	25	4	21	85	16	69
16	8	8	47	16	31	36	11	25	31	7	24
78	41	37	62	23	39	27	4	23	49	5	44
42	22	20	15	5	10	9	6	3	33	4	29
62	22	40	35	12	23	10	3	7	61	12	49
42	24	18	34	21	13	5	2	3	63	13	50
31	12	19	94	41	53	9	3	6	65	11	54
46	21	25	78	22	56	0	0	0	41	13	28
47	26	21	36	9	27	3	2	1	43	9	34
34	11	23	43	26	17	30	14	16	58	10	48
38	7	31	57	29	28	31	10	21	45	8	37
45	22	23	27	12	15	89	13	76	65	13	52
8	3	5	36	14	22	26	8	18	8	3	5
28	10	18	25	7	18	14	5	9	8	2	6
42	21	21	4	2	2	27	9	18	34	10	24
52	16	36	60	29	31	27	11	16	72	12	60
22	11	11	35	10	25	29	5	24	47	11	36
30	13	17	38	12	26	24	6	18	23	4	19
25	11	14	24	12	12	27	5	22	9	6	3
21	6	15	32	12	20	12	2	10	46	13	33
27	9	18	12	3	9	31	6	25	13	1	12
22	11	11	14	4	10	26	2	24	27	8	19
27	13	14	46	14	32	42	12	30	37	10	27
2	1	1	32	10	22	32	13	19	53	8	45
47	16	31	52	16	36	39	15	24	15	5	10
60	18	42	14	6	8	49	13	36	22	3	19
12	5	7	49	14	35	33	7	26	23	2	21
3	0	3	52	24	28	59	24	35	23	7	16
9	1	8	19	6	13	66	17	49	10	7	3
11	4	7	20	9	11	35	14	21	8	2	6
5	1	4	40	17	23	27	13	14	15	3	12
22	8	14	5	3	2	61	14	47	18	5	13
69	24	45	50	15	35	55	13	42	44	14	30
14	7	7	25	11	14	26	9	17	50	10	40
30	9	21	25	8	17	60	27	33	12	6	6
24	11	13	51	15	36	30	15	15	19	6	13
13	4	9	69	29	40	23	8	15	10	3	7
22	7	15	30	11	19	36	13	23	15	7	8
24	7	17	15	7	8	14	7	7	34	5	29
2	0	2	31	13	18	29	8	21	17	6	11
46	23	23	21	9	12	19	1	18	26	3	23
10	0	10	61	22	39	35	11	24	27	11	16
10	7	3	57	15	42	25	11	14	94	28	66
37	15	22	56	21	35	30	7	23	22	9	13
14	4	10	66	15	51	33	12	21	36	5	31
13	4	9	34	15	19	40	7	33	36	4	32
32	12	20	42	23	19	43	10	33	46	11	35
20	5	15	40	10	30	44	17	27	32	15	17
25	8	17	11	7	4	62	20	42	18	7	11
33	13	20	9	5	4	42	10	32	12	3	9
35	22	13	28	9	19	46	14	32	10	3	7
23	7	16	26	12	14	23	5	18	31	4	27
23	8	15	13	7	6	28	4	24	16	3	13
17	11	6	32	12	20	25	9	16	30	11	19
9	3	6	41	16	25	32	4	28	8	2	6
24	11	13	28	10	18	27	8	19	18	3	15
34	10	24	18	13	5	11	5	6	79	14	65
13	5	8	13	5	8	29	9	20	63	3	60
45	17	28	37	12	25	2	1	1	40	7	33
50	22	28	26	6	20	29	6	23	30	6	24
26	21	5	26	3	23	26	11	15	12	1	11
37	9	28	33	9	24	9	1	8	5	1	4
25	11	14	13	8	5	20	2	18	7	6	1
17	8	9	37	10	27	29	11	18
19	4	15	55	14	41	15	6	9
35	15	20	13	2	11	25	11	14
37	10	27	29	10	19	42	3	39
28	17	11	38	13	25	30	6	24
5	1	4	101	33	68	19	8	11
7	1	6	29	6	23	8	6	2
1	0	1	25	9	16	30	9	21
7	3	4	17	4	13	45	3	42
5	3	2	42	12	30	23	8	15
32	19	13	12	6	6	10	0	10
45	16	29	45	17	28	32	10	22
24	9	15	29	12	17	34	8	26
12	5	7	60	11	49	34	6	28
15	7	8	16	4	12	6	1	5
14	7	7	31	11	20	8	1	7
46	19	27	7	1	6	22	2	20
25	6	19	12	7	5	17	6	11
22	11	11	18	4	14
5	1	4	26	6	20
65	29	36	6	2	4
27	11	16	58	22	36
24	10	14	36	13	23
10	4	6	44	28	16
11	6	5	12	4	8
22	3	19	43	13	30
3	2	1	15	5	10
			18	9	9
			13	7	6
			21	8	13
			48	19	29
			34	13	21
			16	6	10
			29	7	22
			47	26	21
			47	12	35
			6	3	3
			24	10	14
			21	6	15
			12	6	6
			7	2	5
			33	10	23
			30	12	18
			65	8	57
			26	12	14
			10	0	10
			18	7	11
			9	5	4
			25	7	18
			16	5	11
			15	5	10
			43	21	22
			37	11	26
			17	8	9
			20	3	17
			16	5	11
			16	2	14

## Sheet: HMBS smFISH
Gene: HMBS
basal			3h 10Gy			6h 10Gy			9h 10Gy
all RNAs/cell	nuclear RNAs/cell	cytoplasmic RNAs/cell	all RNAs/cell	nuclear RNAs/cell	cytoplasmic RNAs/cell	all RNAs/cell	nuclear RNAs/cell	cytoplasmic RNAs/cell	all RNAs/cell	nuclear RNAs/cell	cytoplasmic RNAs/cell
17	4	13	19	8	11	25	14	11	7	4	3
9	4	5	15	10	5	12	6	6	15	11	4
35	12	23	9	7	2	3	2	1	8	4	4
5	2	3	8	7	1	20	7	13	6	3	3
7	4	3	1	0	1	0	0	0	11	6	5
10	5	5	20	9	11	6	2	4	6	4	2
2	1	1	2	0	2	15	8	7	5	2	3
5	1	4	3	3	0	22	14	8	0	0	0
4	2	2	3	1	2	10	4	6	7	5	2
7	7	0	15	10	5	8	6	2	30	10	20
4	3	1	0	0	0	1	1	0	15	8	7
11	7	4	22	9	13	18	11	7	9	6	3
12	2	10	18	10	8	14	7	7	10	4	6
15	1	14	26	12	14	10	10	0	2	2	0
8	2	6	11	5	6	3	2	1	2	1	1
20	5	15	2	1	1	6	3	3	8	4	4
21	9	12	7	4	3	2	2	0	4	2	2
4	2	2	11	6	5	11	7	4	14	8	6
6	1	5	11	4	7	11	3	8	10	7	3
3	1	2	31	10	21	7	6	1	14	7	7
2	1	1	2	2	0	0	0	0	12	4	8
1	1	0	3	1	2	21	11	10	11	6	5
2	1	1	0	0	0	21	12	9	8	6	2
9	2	7	32	24	8	28	15	13	1	1	0
3	1	2	18	10	8	15	11	4	4	3	1
20	5	15	26	16	10	23	12	11	2	0	2
13	6	7	53	42	11	14	7	7	3	2	1
17	3	14	22	10	12	8	4	4	0	0	0
15	3	12	5	5	0	2	2	0	2	2	0
9	6	3	38	13	25	1	1	0	0	0	0
8	4	4	9	7	2	2	1	1	0	0	0
1	0	1	3	3	0	1	1	0	28	18	10
10	3	7	0	0	0	16	11	5	19	9	10
10	6	4	0	0	0	9	7	2	20	6	14
1	1	0	5	2	3	3	3	0	11	5	6
0	0	0	7	4	3	6	2	4	5	3	2
3	3	0	40	15	25	17	14	3	14	8	6
4	3	1	12	8	4	32	14	18	2	1	1
0	0	0	4	1	3	56	11	45	18	12	6
14	4	10	5	4	1	4	4	0	15	8	7
34	9	25	7	4	3	4	1	3	2	1	1
31	11	20	7	5	2	20	4	16	12	1	11
21	9	12	51	14	37	6	2	4	1	0	1
24	8	16	37	7	30	19	5	14	1	1	0
9	3	6	6	3	3	31	8	23	2	2	0
18	9	9	13	7	6	11	3	8	8	2	6
10	4	6	3	1	2	6	1	5	0	0	0
6	6	0	1	1	0	8	6	2	0	0	0
0	0	0	1	1	0	7	2	5	1	1	0
24	7	17	0	0	0	14	6	8	14	6	8
16	5	11	2	1	1	21	9	12	20	7	13
18	5	13	2	2	0	4	2	2	10	1	9
14	5	9	0	0	0	13	6	7	6	2	4
11	4	7	5	3	2	15	10	5	3	1	2
13	4	9	4	3	1	2	1	1	4	2	2
14	3	11	0	0	0	0	0	0	0	0	0
11	4	7	2	1	1	9	7	2	3	0	3
11	7	4	2	0	2	4	1	3	2	0	2
10	3	7	0	0	0	5	3	2	3	1	2
15	6	9	1	0	1	14	9	5	6	4	2
8	3	5	5	2	3	17	5	12	2	1	1
9	2	7	9	4	5	19	10	9	2	1	1
4	2	2	1	0	1	6	3	3	5	1	4
5	3	2	0	0	0	4	1	3	8	2	6
17	7	10	0	0	0	5	1	4	17	8	9
3	3	0	1	1	0	1	1	0	14	6	8
1	1	0	0	0	0	10	4	6	2	1	1
17	8	9	32	12	20	12	4	8	5	2	3
7	3	4	1	1	0	9	3	6	8	5	3
4	1	3	0	0	0	4	2	2	12	2	10
3	0	3	2	2	0	2	1	1	4	2	2
0	0	0	4	2	2	1	1	0	1	0	1
2	0	2	5	1	4	11	5	6	0	0	0
21	7	14	5	2	3	9	3	6	2	0	2
21	10	11	1	0	1	5	3	2	0	0	0
8	2	6	8	8	0	2	0	2	13	5	8
24	7	17	7	1	6	0	0	0	4	2	2
18	10	8	1	1	0	1	0	1	3	2	1
6	3	3	0	0	0	1	1	0	6	4	2
13	5	8	0	0	0	0	0	0	13	6	7
19	6	13	0	0	0	1	1	0	24	8	16
11	5	6	1	0	1	3	3	0	6	2	4
9	5	4	2	0	2				1	1	0
11	3	8	2	0	2				4	0	4
15	6	9	2	0	2				3	2	1
8	3	5	2	1	1				5	0	5
47	10	37	5	2	3				1	1	0
9	3	6	1	0	1
3	1	2	0	0	0
9	5	4	0	0	0
6	3	3	0	0	0
			1	0	1
			0	0	0
			1	0	1
			11	4	7
			0	0	0
			0	0	0
			0	0	0
			2	2	0
			24	3	21
			0	0	0
			1	0	1
			2	0	2
			0	0	0
			0	0	0
			0	0	0
			0	0	0
			2	0	2
			5	4	1
			1	0	1
			0	0	0
			0	0	0
			1	1	0
			0	0	0
			0	0	0
			0	0	0
			0	0	0
			0	0	0
			5	1	4
			0	0	0
			1	1	0
			0	0	0
			0	0	0
			0	0	0
			0	0	0
			0	0	0
