# Supplementary material for: Stochastic transcription in the p53‐mediated response to DNA damage is modulated by burst frequency
Source: Mol Syst Biol. 2019 Dec 2;15(12):e9068. doi: 10.15252/msb.20199068 (PMC6886302; doi:10.15252/msb.20199068)
Supplement: Supplementary file 9 — Source Data for Figure 3 [file MSB-15-e9068-s008.xlsx]

## Sheet: BAX  - Tabelle 1
BAX TSS frequency
basal		3h 10Gy		6h10Gy		9h10Gy
TSS count per cell	fraction of active promoters	TSS count per cell	fraction of active promoters	TSS count per cell	fraction of active promoters	TSS count per cell	fraction of active promoters
2	0.5	3	0.75	2	0.5	1	0.25
2	0.5	2	0.5	2	0.5	1	0.25
4	1	3	0.75	2	0.5	3	0.75
3	0.75	4	1	3	0.75	2	0.5
2	0.5	2	0.5	1	0.25	4	1
1	0.25	3	0.75	2	0.5	1	0.25
2	0.5	2	0.5	2	0.5	1	0.25
3	0.75	2	0.5	0	0	1	0.25
3	0.75	1	0.25	2	0.5	3	0.75
3	0.75	1	0.25	2	0.5	2	0.5
2	0.5	1	0.25	3	0.75	1	0.25
1	0.25	2	0.5	1	0.25	3	0.75
2	0.5	1	0.25	3	0.75	2	0.5
1	0.25	3	0.75	0	0	0	0
1	0.25	3	0.75	1	0.25	2	0.5
2	0.5	2	0.5	1	0.25	3	0.75
2	0.5	0	0	1	0.25	3	0.75
1	0.25	3	0.75	1	0.25	0	0
3	0.75	2	0.5	2	0.5	2	0.5
2	0.5	2	0.5	2	0.5	3	0.75
2	0.5	0	0	2	0.5	3	0.75
2	0.5	2	0.5	2	0.5	1	0.25
1	0.25	2	0.5	3	0.75	0	0
2	0.5	3	0.75	3	0.75	1	0.25
1	0.25	3	0.75	0	0	3	0.75
3	0.75	3	0.75	2	0.5	0	0
1	0.25	3	0.75	2	0.5	3	0.75
0	0	3	0.75	3	0.75	3	0.75
2	0.5	3	0.75	2	0.5	2	0.5
3	0.75	3	0.75	1	0.25	2	0.5
0	0	3	0.75	3	0.75	2	0.5
2	0.5	2	0.5	0	0	3	0.75
0	0	3	0.75	1	0.25	2	0.5
3	0.75	3	0.75	2	0.5	2	0.5
1	0.25	3	0.75	3	0.75	3	0.75
2	0.5	2	0.5	2	0.5	0	0
1	0.25	3	0.75	2	0.5	4	1
0	0	3	0.75	3	0.75	3	0.75
2	0.5	2	0.5	0	0	3	0.75
1	0.25	3	0.75	2	0.5	2	0.5
1	0.25	3	0.75	2	0.5	3	0.75
2	0.5	2	0.5	3	0.75	2	0.5
3	0.75	2	0.5	3	0.75	0	0
2	0.5	2	0.5	2	0.5	4	1
2	0.5	3	0.75	2	0.5	2	0.5
1	0.25	4	1	2	0.5	3	0.75
2	0.5	1	0.25	2	0.5	2	0.5
1	0.25	3	0.75	2	0.5	2	0.5
1	0.25	2	0.5	1	0.25	2	0.5
2	0.5	1	0.25	3	0.75	2	0.5
4	1	3	0.75	3	0.75	2	0.5
1	0.25	2	0.5	3	0.75	3	0.75
2	0.5	2	0.5	1	0.25	3	0.75
3	0.75	2	0.5	2	0.5	3	0.75
0	0	1	0.25	1	0.25	2	0.5
3	0.75	2	0.5	1	0.25	3	0.75
0	0	2	0.5	2	0.5	2	0.5
0	0	0	0	2	0.5	2	0.5
3	0.75	2	0.5	1	0.25	4	1
0	0	2	0.5	1	0.25	2	0.5
3	0.75	2	0.5	2	0.5	2	0.5
1	0.25	3	0.75	3	0.75	3	0.75
0	0	3	0.75	3	0.75	2	0.5
0	0	2	0.5	3	0.75	1	0.25
1	0.25	0	0	3	0.75	3	0.75
2	0.5	2	0.5	2	0.5	2	0.5
4	1	2	0.5	3	0.75	3	0.75
1	0.25	3	0.75	3	0.75	2	0.5
2	0.5	3	0.75	1	0.25	3	0.75
3	0.75	2	0.5	3	0.75	4	1
1	0.25	3	0.75	1	0.25	1	0.25
1	0.25	4	1	2	0.5	2	0.5
2	0.5	1	0.25	3	0.75	3	0.75
0	0	1	0.25	2	0.5	0	0
0	0	2	0.5	3	0.75	3	0.75
1	0.25	4	1	2	0.5	3	0.75
1	0.25	2	0.5	3	0.75	3	0.75
1	0.25	3	0.75	4	1	2	0.5
2	0.5	0	0	3	0.75	3	0.75
2	0.5	3	0.75	0	0	1	0.25
2	0.5	3	0.75	2	0.5	3	0.75
2	0.5	3	0.75	1	0.25	2	0.5
1	0.25	2	0.5	2	0.5	3	0.75
1	0.25	2	0.5	2	0.5	2	0.5
1	0.25	3	0.75	2	0.5	3	0.75
2	0.5	2	0.5	2	0.5	1	0.25
2	0.5	3	0.75	3	0.75	2	0.5
0	0	3	0.75	1	0.25	4	1
2	0.5	2	0.5	3	0.75	3	0.75
1	0.25	3	0.75	3	0.75	3	0.75
3	0.75	4	1	1	0.25	2	0.5
1	0.25	2	0.5	2	0.5	2	0.5
2	0.5	3	0.75	3	0.75	3	0.75
3	0.75	3	0.75	2	0.5	0	0
2	0.5	2	0.5	1	0.25	3	0.75
1	0.25	4	1	2	0.5	3	0.75
2	0.5	3	0.75	2	0.5	4	1
1	0.25	2	0.5	2	0.5	4	1
3	0.75	2	0.5	2	0.5	3	0.75
2	0.5			2	0.5	2	0.5
0	0			2	0.5	1	0.25
1	0.25			2	0.5	2	0.5
2	0.5			2	0.5	3	0.75
1	0.25			0	0	2	0.5
0	0			3	0.75
1	0.25			1	0.25
0	0			2	0.5
2	0.5			2	0.5
0	0			2	0.5
2	0.5			1	0.25
1	0.25			2	0.5
				2	0.5
				2	0.5
				2	0.5
				1	0.25
				1	0.25
				2	0.5
				2	0.5
				3	0.75
				1	0.25
				3	0.75
				3	0.75
				1	0.25
				4	1
				3	0.75
				1	0.25
				1	0.25
				0	0

## Sheet: BAX  - Tabelle 1-1
BAX transcription rates
basal		3h 10Gy		6h10Gy		9h10Gy
RNAP2/ TSS	rel. transcription rate / TSS	RNAP2/ TSS	rel. transcription rate / TSS	RNAP2/ TSS	rel. transcription rate / TSS	RNAP2/ TSS	rel. transcription rate / TSS
34.0206	1249.99	49.0924	1803.76	53.8508	1978.6	39.2484	1442.07
27.1376	997.094	46.5703	1711.1	67.0268	2462.71	31.93	1173.18
35.7576	1313.81	37.2423	1368.36	46.7353	1717.16	38.8606	1427.82
27.9707	1027.7	29.0151	1066.08	50.43	1852.91	46.8735	1722.24
26.7533	982.974	44.8679	1648.54	32.488	1193.68	31.9183	1172.75
22.7945	837.518	39.959	1468.18	35.5297	1305.44	47.4249	1742.5
18.6441	685.024	33.5396	1232.32	32.8122	1205.59	38.3904	1410.55
39.2828	1443.34	40.4708	1486.99	42.9609	1578.48	29.5981	1087.5
29.5412	1085.41	43.7642	1607.99	55.3491	2033.65	40.5235	1488.92
36.6173	1345.4	26.081	958.272	59.6372	2191.2	37.7494	1387
1	36.7422	23.8025	874.555	53.3147	1958.9	41.6225	1529.3
22.0758	811.112	43.1829	1586.63	43.1348	1584.87	33.9799	1248.5
26.628	978.372	51.7454	1901.24	32.5376	1195.5	37.2844	1369.91
38.1559	1401.93	46.0505	1692	37.711	1385.59	39.5281	1452.35
1	36.7422	41.4351	1522.42	28.8031	1058.29	38.7822	1424.94
23.9839	881.22	44.3914	1631.04	30.8268	1132.65	39.8032	1462.46
32.1159	1180.01	46.5228	1709.35	54.714	2010.31	56.5728	2078.61
45.1161	1657.67	46.5396	1709.97	47.0329	1728.09	48.2703	1773.56
23.72	871.525	36.808	1352.41	48.7592	1791.52	43.8729	1611.98
38.047	1397.93	33.9085	1245.87	55.9918	2057.26	1	36.7422
38.0365	1397.55	38.3204	1407.98	59.0767	2170.61	45.5115	1672.19
19.4657	715.212	47.1452	1732.22	42.8965	1576.11	45.7065	1679.36
24.2118	889.596	53.6833	1972.44	46.7164	1716.46	39.4801	1450.58
28.5186	1047.84	42.4372	1559.24	38.0846	1399.31	42.7336	1570.13
1	36.7422	41.8215	1536.62	38.8973	1429.17	54.2831	1994.48
33.2055	1220.04	33.9761	1248.36	46.6347	1713.46	48.1479	1769.06
42.3162	1554.79	33.9478	1247.32	48.0924	1767.02	47.3058	1738.12
40.9106	1503.15	41.1591	1512.27	64.0172	2352.13	26.0473	957.036
21.9874	807.867	1	36.7422	38.6559	1420.3	55.8983	2053.82
38.6429	1419.82	1	36.7422	39.1512	1438.5	48.2498	1772.8
25.0603	920.769	42.1932	1550.27	55.6328	2044.07	49.7484	1827.87
40.4055	1484.59	45.1195	1657.79	51.5882	1895.47	34.7816	1277.95
1	36.7422	39.476	1450.44	44.749	1644.18	43.4591	1596.78
27.6984	1017.7	33.0837	1215.57	39.5916	1454.68	35.8097	1315.73
30.6232	1125.16	31.5733	1160.07	40.069	1472.22	54.4159	1999.36
42.6255	1566.15	42.464	1560.22	42.4989	1561.5	38.5508	1416.44
42.547	1563.27	38.7816	1424.92	35.6016	1308.08	40.4593	1486.56
1	36.7422	27.0073	992.307	34.3219	1261.06	47.7775	1755.45
31.627	1162.05	34.1992	1256.55	33.1949	1219.65	53.1895	1954.3
35.9888	1322.31	31.3167	1150.64	36.2182	1330.74	29.1225	1070.02
1	36.7422	48.5678	1784.49	46.9672	1725.68	37.2384	1368.22
38.5319	1415.75	47.056	1728.94	69.0771	2538.04	36.9539	1357.77
41.2711	1516.39	35.1114	1290.07	53.8245	1977.63	59.3361	2180.14
44.0055	1616.86	32.6169	1198.42	33.9431	1247.14	34.3003	1260.27
32.9789	1211.72	38.87	1428.17	45.521	1672.54	40.0997	1473.35
34.4885	1267.18	41.5316	1525.96	42.8628	1574.87	58.3532	2144.02
29.8692	1097.46	35.7458	1313.38	38.663	1420.56	1	36.7422
36.932	1356.96	29.5117	1084.33	47.6395	1750.38	36.1326	1327.59
27.5774	1013.25	33.761	1240.45	62.9057	2311.29	38.8727	1428.27
47.5993	1748.9	33.739	1239.64	43.6709	1604.56	46.0007	1690.17
47.0165	1727.49	28.5152	1047.71	45.7339	1680.36	45.647	1677.17
31.9477	1173.83	26.4056	970.199	34.8281	1279.66	57.0022	2094.39
27.429	1007.8	43.3611	1593.18	38.2707	1406.15	28.5951	1050.65
33.4177	1227.84	47.4408	1743.08	1	36.7422	38.3825	1410.26
41.2744	1516.51	34.7169	1275.58	22.5454	828.368	46.8818	1722.54
34.0291	1250.3	42.2831	1553.58	41.3263	1518.42	1	36.7422
34.136	1254.23	31.1503	1144.53	43.3909	1594.28	44.9372	1651.09
32.718	1202.13	28.3413	1041.32	65.8584	2419.78	40.1287	1474.42
24.6994	907.509	49.001	1800.4	50.3871	1851.33	44.2335	1625.24
1	36.7422	1	36.7422	51.4047	1888.72	35.9148	1319.59
18.9311	695.57	41.1129	1510.58	32.6707	1200.39	47.3096	1738.26
38.1494	1401.69	43.8919	1612.68	42.4838	1560.95	47.9796	1762.87
36.748	1350.2	1	36.7422	56.4052	2072.45	52.4598	1927.49
36.2797	1333	41.1169	1510.72	45.6432	1677.03	52.6834	1935.7
33.5343	1232.13	48.1082	1767.6	37.5607	1380.06	45.1006	1657.09
50.6483	1860.93	45.1352	1658.36	43.6348	1603.24	33.1099	1216.53
27.7986	1021.38	35.9569	1321.13	51.0573	1875.96	40.8335	1500.31
37.1463	1364.84	33.4317	1228.35	43.8162	1609.9	35.0139	1286.49
33.5081	1231.16	1	36.7422	59.7695	2196.06	49.7615	1828.35
33.9721	1248.21	28.8605	1060.4	47.3851	1741.03	42.3608	1556.43
35.147	1291.38	30.0819	1105.28	47.2152	1734.79	49.9003	1833.45
26.3949	969.808	44.2003	1624.02	63.1793	2321.35	49.973	1836.12
18.4551	678.08	40.0204	1470.44	51.0646	1876.23	41.7131	1532.63
38.3747	1409.97	65.2544	2397.59	46.0339	1691.39	36.2173	1330.7
42.8764	1575.37	58.4336	2146.98	30.7128	1128.45	44.0046	1616.83
33.782	1241.23	37.7156	1385.75	37.7413	1386.7	1	36.7422
43.1279	1584.61	38.8689	1428.13	26.1668	961.427	54.0121	1984.52
29.9973	1102.17	38.0822	1399.22	35.365	1299.39	30.9014	1135.38
25.3442	931.202	44.0592	1618.83	34.0856	1252.38	33.3393	1224.96
31.2181	1147.02	30.0319	1103.44	39.3634	1446.3	40.5646	1490.43
36.8896	1355.41	1	36.7422	33.4117	1227.62	49.4573	1817.17
51.3163	1885.47	31.7096	1165.08	48.6988	1789.3	46.9816	1726.21
31.5713	1160	37.7995	1388.84	42.7065	1569.13	51.0011	1873.89
26.5731	976.352	28.5179	1047.81	30.0864	1105.44	34.7725	1277.62
1	36.7422	40.9794	1505.67	25.5865	940.106	49.5941	1822.19
46.7467	1717.58	41.1603	1512.32	36.6224	1345.59	56.6179	2080.27
40.777	1498.24	32.801	1205.18	47.0129	1727.36	52.113	1914.75
25.0649	920.941	41.5436	1526.4	38.3353	1408.52	52.0824	1913.62
37.728	1386.21	37.1926	1366.54	29.896	1098.45	42.6149	1565.77
27.7092	1018.1	45.6879	1678.67	30.5052	1120.83	45.8666	1685.24
33.0721	1215.14	48.663	1787.99	36.8657	1354.53	43.8764	1612.11
48.1159	1767.88	40.6702	1494.31	31.2223	1147.17	42.0369	1544.53
27.9916	1028.47	34.4855	1267.07	33.574	1233.58	38.9176	1429.92
30.9565	1137.41	47.4187	1742.27	37.3914	1373.84	36.3581	1335.88
27.181	998.69	43.5982	1601.89	30.4397	1118.42	50.8089	1866.83
33.5629	1233.18	32.8824	1208.17	45.9446	1688.11	32.1664	1181.86
24.7674	910.009	30.552	1122.55	43.6805	1604.92	36.5976	1344.68
28.9108	1062.25	39.9011	1466.06	44.8472	1647.78	33.0327	1213.69
19.2578	707.574	38.5092	1414.91	29.6836	1090.64	40.5775	1490.91
32.2275	1184.11	40.134	1474.61	1	36.7422	39.1726	1439.29
26.5588	975.829	46.0402	1691.62	31.3063	1150.26	33.4686	1229.71
32.0347	1177.02	44.9568	1651.81	38.3612	1409.48	39.0232	1433.8
25.4052	933.441	39.1351	1437.91	37.4331	1375.38	34.0241	1250.12
21.3726	785.277	38.9012	1429.31	40.7043	1495.57	32.2837	1186.17
19.4777	715.655	44.3604	1629.9	27.4618	1009.01	39.2273	1441.3
18.9673	696.899	41.4001	1521.13	29.8303	1096.03	52.754	1938.3
43.786	1608.79	1	36.7422	30.5461	1122.33	44.9094	1650.07
22.2368	817.028	30.733	1129.2	21.9719	807.297	45.3813	1667.41
1	36.7422	1	36.7422	33.5581	1233	43.3296	1592.02
34.4864	1267.11	1	36.7422	1	36.7422	41.1099	1510.47
24.4406	898.003	46.7651	1718.25	37.8787	1391.75	37.1876	1366.35
37.9324	1393.72	36.5593	1343.27	30.8546	1133.67	46.1626	1696.12
34.3078	1260.54	42.0301	1544.28	20.0956	738.357	48.9786	1799.58
25.0848	921.669	32.6646	1200.17	27.1619	997.986	55.6315	2044.02
37.4667	1376.61	39.9281	1467.05	33.9818	1248.56	32.1133	1179.91
35.463	1302.99	39.9081	1466.31	1	36.7422	36.5168	1341.71
24.6012	903.902	32.0485	1177.53	29.2308	1074	44.2114	1624.43
43.3099	1591.3	46.7978	1719.45	29.3861	1079.71	46.5038	1708.65
27.8749	1024.19	46.5971	1712.08	24.9357	916.193	54.3696	1997.66
29.8655	1097.32	34.5744	1270.34	26.3356	967.626	36.1755	1329.17
30.1234	1106.8	41.2713	1516.4	54.8678	2015.96	43.8044	1609.47
36.5535	1343.06	23.2394	853.867	61.1632	2247.27	41.2171	1514.41
31.3805	1152.99	28.772	1057.14	46.5056	1708.72	61.4237	2256.84
26.2666	965.092	36.4825	1340.45	34.2067	1256.83	36.0427	1324.29
30.9199	1136.06	38.3265	1408.2	34.9618	1284.57	38.1181	1400.54
33.4835	1230.26	1	36.7422	27.6248	1014.99	44.407	1631.61
43.8699	1611.88	35.4575	1302.79	46.5661	1710.94	46.119	1694.51
46.2489	1699.29	32.2063	1183.33	51.4318	1889.72	27.9428	1026.68
39.2243	1441.19	37.241	1368.31	51.013	1874.33	36.7381	1349.84
44.942	1651.27	41.1711	1512.72	44.1106	1620.72	1	36.7422
34.4917	1267.3	31.9639	1174.42	37.5917	1381.2	50.9864	1873.35
34.1559	1254.96	32.7541	1203.46	42.2704	1553.11	33.2986	1223.46
29.0529	1067.47	38.7379	1423.32	38.1436	1401.48	40.5002	1488.07
34.9736	1285.01	38.0585	1398.35	49.2987	1811.34	48.1966	1770.85
42.6772	1568.05	26.2859	965.802	51.6767	1898.72	38.3909	1410.57
27.582	1013.42	33.4947	1230.67	43.5441	1599.9	27.8915	1024.8
1	36.7422	29.2523	1074.79	44.9418	1651.26	1	36.7422
30.1442	1107.57	23.1235	849.607	30.0792	1105.18	39.064	1435.3
19.0805	701.058	35.7215	1312.49	46.8803	1722.49	52.6875	1935.86
38.8881	1428.83	31.3686	1152.55	49.7402	1827.56	39.9579	1468.14
34.2079	1256.87	1	36.7422	44.4003	1631.36	26.5468	975.389
36.3428	1335.32	29.5204	1084.64	38.3456	1408.9	39.0104	1433.33
28.3906	1043.13	29.1668	1071.65	51.7599	1901.77	44.2816	1627
34.0402	1250.71	40.0824	1472.72	41.7296	1533.24	39.6824	1458.02
32.8695	1207.7	40.2631	1479.36	37.7593	1387.36	52.5283	1930.01
1	36.7422	32.5841	1197.21	1	36.7422	42.7318	1570.06
33.3869	1226.71	43.8919	1612.68	39.819	1463.04	36.4686	1339.94
46.663	1714.5	56.0527	2059.5	36.2276	1331.08	45.9966	1690.01
30.0079	1102.56	45.5938	1675.22	31.4748	1156.45	48.5678	1784.49
35.0755	1288.75	40.7532	1497.36	33.422	1228	46.7954	1719.37
38.7252	1422.85	36.6181	1345.43	28.0339	1030.03	34.349	1262.06
35.6649	1310.41	38.8577	1427.72	30.6442	1125.93	32.006	1175.97
24.7311	908.675	29.5942	1087.35	47.0601	1729.09	1	36.7422
27.8315	1022.59	32.2933	1186.53	35.2428	1294.9	32.374	1189.49
30.922	1136.14	38.5004	1414.59	32.5096	1194.48	50.287	1847.65
31.1176	1143.33	34.4415	1265.46	38.3339	1408.47	34.0369	1250.59
30.0364	1103.6	37.9649	1394.91	47.1447	1732.2	47.521	1746.02
28.8188	1058.87	50.5231	1856.33	36.2605	1332.29	40.6169	1492.36
29.5564	1085.97	27.0492	993.848	39.074	1435.66	32.0425	1177.31
40.8678	1501.57	30.8712	1134.28	26.5922	977.054	36.8784	1354.99
29.0188	1066.21	1	36.7422	27.0382	993.445	53.106	1951.23
32.8459	1206.83	36.1614	1328.65	50.9379	1871.57	35.7927	1315.1
27.0314	993.192	33.5375	1232.24	35.3664	1299.44	35.2097	1293.68
40.2747	1479.78	25.4558	935.3	54.2867	1994.61	55.4791	2038.42
31.9898	1175.37	33.3559	1225.57	44.241	1625.51	1	36.7422
30.3426	1114.85	34.3861	1263.42	47.0578	1729.01	43.6749	1604.71
31.0081	1139.3	29.8522	1096.83	40.1676	1475.84	36.3141	1334.26
24.6402	905.336	1	36.7422	35.3239	1297.88	46.6435	1713.78
36.5381	1342.49	1	36.7422	45.3184	1665.1	1	36.7422
33.6358	1235.85	35.2165	1293.93	33.6051	1234.73	46.1779	1696.68
29.2935	1076.31	28.1235	1033.32	59.2715	2177.76	37.4327	1375.36
35.4641	1303.03	41.5436	1526.4	32.9393	1210.26	39.0655	1435.35
1	36.7422	1	36.7422	48.714	1789.86	40.8569	1501.17
33.5806	1233.82	38.0331	1397.42	43.1576	1585.71	33.6928	1237.95
		43.4647	1596.99	38.734	1423.17	38.9667	1431.72
		40.5675	1490.54	37.6532	1383.46	35.4276	1301.69
		40.7994	1499.06	40.6349	1493.01	48.9113	1797.11
		47.0744	1729.62	51.8881	1906.48	29.0989	1069.16
		28.5039	1047.29	33.4355	1228.49	45.4353	1669.39
		29.1323	1070.39	23.6771	869.948	33.5641	1233.22
		36.095	1326.21	34.5914	1270.96	29.8015	1094.97
		44.4978	1634.95	34.4429	1265.51	32.205	1183.28
		48.7402	1790.82	34.7247	1275.86	37.2894	1370.09
		1	36.7422	32.4973	1194.02	34.7606	1277.18
		47.1452	1732.22	36.1055	1326.59	41.9943	1542.96
		1	36.7422	29.3799	1079.48	1	36.7422
		33.1624	1218.46	28.7445	1056.14	34.532	1268.78
		40.7369	1496.76	42.433	1559.08	40.2276	1478.05
		29.2738	1075.58	34.4827	1266.97	30.2278	1110.64
		39.9281	1467.05	25.4515	935.142	42.9348	1577.52
		27.8356	1022.74	27.7145	1018.29	66.6233	2447.89
		32.8749	1207.9	31.9062	1172.3	29.4948	1083.7
		44.257	1626.1	31.2133	1146.85	31.4669	1156.16
		40.0663	1472.13	44.056	1618.71	52.5501	1930.8
		35.9311	1320.19	31.6247	1161.96	35.0137	1286.48
		33.4215	1227.98	36.6356	1346.07	54.0911	1987.43
		35.7665	1314.14	30.9611	1137.58	31.541	1158.89
		29.9113	1099.01	41.31	1517.82	41.3559	1519.51
		36.4	1337.42	41.4189	1521.82	42.5273	1562.55
		32.8814	1208.13	29.4251	1081.14	36.8601	1354.32
		31.3201	1150.77	32.81	1205.51	38.6402	1419.73
		42.0531	1545.12	30.7133	1128.47	35.0666	1288.42
		34.5897	1270.9	31.8029	1168.51	46.6653	1714.58
		35.7739	1314.41	29.8195	1095.63	37.212	1367.25
		40.2631	1479.36	26.3688	968.846	35.8447	1317.01
		36.0571	1324.82	32.7725	1204.13	40.0596	1471.88
		35.4623	1302.96	37.9272	1393.53	34.7625	1277.25
		30.215	1110.17	29.7991	1094.89	27.6598	1016.28
		43.7033	1605.76	29.025	1066.44	32.0358	1177.06
		44.7302	1643.49	29.9895	1101.88	42.4333	1559.09
		55.03	2021.92	26.7425	982.578	47.521	1746.02
		25.9973	955.196	25.8448	949.595	48.8031	1793.13
		29.16	1071.4	38.162	1402.16	31.3881	1153.27
		1	36.7422	45.1683	1659.58	53.4862	1965.2
		29.1427	1070.77	52.3997	1925.28	28.0116	1029.21
		1	36.7422	40.3895	1484	42.8345	1573.83
		28.7112	1054.91	47.0357	1728.19	43.415	1595.16
		1	36.7422	30.6445	1125.95	38.8279	1426.62
		27.8041	1021.58	36.1174	1327.03	51.2426	1882.77
		35.3855	1300.14	44.903	1649.83	1	36.7422
		38.3131	1407.71	35.6793	1310.94	42.3572	1556.3
		38.9773	1432.11	36.2764	1332.87	35.813	1315.85
		28.052	1030.69	26.5769	976.494	33.2782	1222.71
		29.8027	1095.02	38.1337	1401.12	35.6616	1310.28
		30.1476	1107.69	37.0536	1361.43	34.2542	1258.58
		39.2593	1442.47	33.9377	1246.95	43.7712	1608.25
		1	36.7422	38.5442	1416.2	31.8516	1170.3
		34.9812	1285.29	55.9074	2054.16	45.6067	1675.69
				44.2382	1625.41	32.0259	1176.7
				51.4047	1888.72	28.6135	1051.32
				33.5992	1234.51	47.0235	1727.75
				41.5509	1526.67	38.3851	1410.35
				36.792	1351.82
				38.7873	1425.13
				42.3053	1554.39
				54.2215	1992.22
				47.6237	1749.8
				65.8712	2420.25
				22.6597	832.568
				39.8183	1463.01
				23.6803	870.067
				48.4184	1779
				34.7196	1275.67
				31.7184	1165.4
				27.6423	1015.64
				31.3819	1153.04
				22.7282	835.082
				22.1624	814.295
				36.6394	1346.21
				23.7207	871.551

## Sheet: CDKN1A - Tabelle 1
CDKN1A TSS frequency
basal		3h 10Gy		6h10Gy		9h10Gy
TSS count per cell	fraction of active promoters	TSS count per cell	fraction of active promoters	TSS count per cell	fraction of active promoters	TSS count per cell	fraction of active promoters
3	0.75	1	0.25	0	0	2	0.5
0	0	1	0.25	1	0.25	2	0.5
0	0	1	0.25	2	0.5	4	1
0	0	1	0.25	3	0.75	0	0
0	0	2	0.5	0	0	4	1
0	0	2	0.5	0	0	0	0
0	0	1	0.25	0	0	0	0
0	0	2	0.5	0	0	0	0
0	0	0	0	0	0	1	0.25
0	0	0	0	0	0	0	0
1	0.25	1	0.25	3	0.75	0	0
0	0	1	0.25	1	0.25	0	0
1	0.25	1	0.25	1	0.25	0	0
1	0.25	0	0	0	0	3	0.75
1	0.25	1	0.25	1	0.25	0	0
0	0	1	0.25	1	0.25	1	0.25
1	0.25	0	0	2	0.5	2	0.5
2	0.5	1	0.25	0	0	0	0
2	0.5	3	0.75	1	0.25	1	0.25
2	0.5	3	0.75	2	0.5	2	0.5
1	0.25	3	0.75	0	0	4	1
0	0	2	0.5	1	0.25	2	0.5
1	0.25	3	0.75	3	0.75	1	0.25
0	0	3	0.75	3	0.75	0	0
0	0	2	0.5	0	0	1	0.25
2	0.5	1	0.25	0	0	1	0.25
2	0.5	0	0	0	0	2	0.5
1	0.25	1	0.25	0	0	2	0.5
2	0.5	2	0.5	0	0	0	0
1	0.25	3	0.75	0	0	0	0
2	0.5	3	0.75	0	0	0	0
2	0.5	3	0.75	0	0	4	1
0	0	3	0.75	1	0.25	0	0
0	0	2	0.5	0	0	0	0
1	0.25	3	0.75	0	0	2	0.5
0	0	2	0.5	1	0.25	0	0
2	0.5	2	0.5	2	0.5	0	0
1	0.25	2	0.5	0	0	0	0
0	0	0	0	0	0	0	0
2	0.5	0	0	2	0.5	1	0.25
1	0.25	0	0	2	0.5	1	0.25
1	0.25	0	0	1	0.25	1	0.25
2	0.5	2	0.5	0	0	2	0.5
1	0.25	1	0.25	1	0.25	1	0.25
1	0.25	1	0.25	1	0.25	0	0
0	0	3	0.75	0	0	0	0
1	0.25	1	0.25	1	0.25	0	0
2	0.5	3	0.75	0	0	0	0
0	0	2	0.5	0	0	0	0
1	0.25	2	0.5	2	0.5	0	0
1	0.25	1	0.25	0	0	0	0
1	0.25	2	0.5	0	0	0	0
1	0.25	2	0.5	0	0	0	0
1	0.25	2	0.5	0	0	0	0
1	0.25	1	0.25	0	0	0	0
2	0.5	3	0.75	0	0	1	0.25
0	0	2	0.5	0	0	2	0.5
0	0	4	1	0	0	0	0
0	0	4	1	1	0.25	0	0
0	0	0	0	0	0	0	0
1	0.25	1	0.25	0	0	0	0
1	0.25	3	0.75	0	0	0	0
1	0.25	4	1	3	0.75	0	0
2	0.5	3	0.75	1	0.25	0	0
1	0.25	2	0.5	1	0.25	1	0.25
1	0.25	2	0.5	0	0	2	0.5
2	0.5	4	1	2	0.5	3	0.75
1	0.25	2	0.5	0	0	3	0.75
2	0.5	3	0.75	0	0	2	0.5
0	0	2	0.5	0	0	3	0.75
0	0	2	0.5	1	0.25	1	0.25
1	0.25	2	0.5	0	0	0	0
0	0	3	0.75	0	0	2	0.5
3	0.75	3	0.75	0	0	1	0.25
0	0	1	0.25	2	0.5	2	0.5
0	0	2	0.5	3	0.75
2	0.5	2	0.5	3	0.75
1	0.25	4	1	3	0.75
0	0	1	0.25	0	0
2	0.5	1	0.25	3	0.75
1	0.25	2	0.5	2	0.5
2	0.5	1	0.25	1	0.25
0	0	4	1	0	0
0	0	1	0.25	2	0.5
2	0.5	2	0.5	0	0
0	0	2	0.5	2	0.5
3	0.75			2	0.5
1	0.25			3	0.75
0	0			3	0.75
3	0.75			0	0
1	0.25			0	0
1	0.25			0	0
2	0.5			2	0.5
1	0.25			0	0
2	0.5			0	0
2	0.5			0	0
2	0.5			0	0
2	0.5			1	0.25
1	0.25			0	0
2	0.5			1	0.25
1	0.25			0	0
1	0.25			2	0.5
1	0.25			2	0.5
0	0			1	0.25
1	0.25			3	0.75
1	0.25			1	0.25
0	0			0	0
				2	0.5
				0	0
				3	0.75
				2	0.5
				3	0.75
				2	0.5
				1	0.25
				3	0.75
				1	0.25
				1	0.25
				2	0.5
				2	0.5
				2	0.5
				1	0.25

## Sheet: CDKN1A - Tabelle 1-1
CDKN1A transcription rates
basal		3h 10Gy		6h10Gy		9h10Gy
RNAP2/ TSS	rel. transcription rate / TSS	RNAP2/ TSS	rel. transcription rate / TSS	RNAP2/ TSS	rel. transcription rate / TSS	RNAP2/ TSS	rel. transcription rate / TSS
63.4236	1318.27	72.5237	1507.42	44.2424	919.587	53.9114	1120.56
47.0483	977.909	80.6199	1675.7	63.8227	1326.57	52.8168	1097.81
42.4462	882.253	62.5603	1300.33	45.604	947.89	49.8281	1035.69
45.1357	938.156	61.8351	1285.26	68.7151	1428.26	88.5064	1839.62
41.3222	858.891	45.6064	947.94	33.2914	691.97	54.162	1125.77
42.1849	876.823	54.5342	1133.5	39.7238	825.668	59.1131	1228.68
31.1953	648.401	59.0064	1226.46	36.1564	751.519	48.7204	1012.66
1	20.7852	74.6142	1550.87	33.8647	703.884	45.4974	945.674
44.8362	931.93	43.8386	911.195	46.506	966.637	49.8113	1035.34
58.9621	1225.54	29.6387	616.048	32.1253	667.732	43.7398	909.141
33.3131	692.42	28.288	587.972	36.8321	765.563	32.9716	685.322
27.2075	565.514	36.0378	749.054	33.8175	702.904	37.9696	789.207
25.6206	532.529	38.7148	804.696	62.3803	1296.59	29.2021	606.973
36.5904	760.539	36.5549	759.801	31.2383	649.295	25.0345	520.348
24.7132	513.67	57.3771	1192.6	36.7496	763.848	28.3846	589.98
37.1732	772.653	55.4751	1153.06	36.8145	765.197	29.7907	619.206
48.6107	1010.38	76.6177	1592.51	36.4585	757.797	30.8158	640.513
43.7439	909.227	47.0437	977.813	39.005	810.728	28.0053	582.097
42.5176	883.737	58.1962	1209.62	49.231	1023.28	49.9021	1037.23
44.3493	921.81	47.7371	992.227	43.5072	904.307	49.0466	1019.44
60.3852	1255.12	67.1038	1394.77	47.0973	978.928	41.1622	855.564
36.0768	749.865	86.4771	1797.45	51.4131	1068.63	54.9929	1143.04
25.7969	536.194	72.5571	1508.12	37.6261	782.066	51.2504	1065.25
28.334	588.929	58.8042	1222.26	37.1819	772.834	53.8197	1118.65
35.7096	742.231	38.3678	797.484	37.0431	769.949	80.5277	1673.78
52.0705	1082.3	66.6405	1385.14	58.1875	1209.44	53.0034	1101.69
43.9219	912.926	48.4908	1007.89	57.1111	1187.07	59.0357	1227.07
33.0759	687.49	49.4762	1028.37	54.8675	1140.43	1	20.7852
32.3944	673.325	39.4609	820.203	65.5087	1361.61	20.7464	431.219
30.9677	643.67	38.224	794.494	51.2805	1065.88	17.8365	370.735
52.8234	1097.95	44.6702	928.48	57.9486	1204.47	23.9845	498.522
30.6838	637.769	32.9636	685.155	52.4518	1090.22	56.0777	1165.59
1	20.7852	76.1876	1583.58	58.6504	1219.06	47.5287	987.895
35.7072	742.181	29.12	605.265	61.1993	1272.04	45.7988	951.938
43.2237	898.414	38.6145	802.61	78.3451	1628.42	54.2303	1127.19
22.2456	462.379	57.431	1193.72	50.457	1048.76	49.8681	1036.52
45.2027	939.549	38.2868	795.799	55.451	1152.56	43.7809	909.996
102.772	2136.14	29.8846	621.159	62.2781	1294.46	54.1572	1125.67
30.0455	624.503	45.6749	949.363	65.9115	1369.99	26.1635	543.815
28.2644	587.482	74.1836	1541.92	63.3823	1317.42	29.6332	615.933
1	20.7852	65.9025	1369.8	54.3058	1128.76	26.5091	550.998
29.0102	602.984	78.3965	1629.49	65.5985	1363.48	26.9879	560.949
51.3628	1067.59	56.1591	1167.28	52.1777	1084.52	28.4717	591.79
93.5995	1945.49	72.5002	1506.93	53.463	1111.24	48.9727	1017.91
31.4592	653.886	76.7051	1594.33	51.8417	1077.54	45.3186	941.956
40.5085	841.978	60.6285	1260.18	57.8009	1201.41	52.9458	1100.49
52.3126	1087.33	59.0411	1227.18	44.714	929.39	1	20.7852
95.0574	1975.79	72.356	1503.93	29.6719	616.737	23.9952	498.745
50.0333	1039.95	45.6532	948.912	54.2385	1127.36	22.342	464.384
43.0978	895.797	29.2105	607.148	1	20.7852	49.4893	1028.65
73.9379	1536.82	70.4506	1464.33	42.9457	892.636	56.2903	1170.01
1	20.7852	49.5971	1030.89	43.3529	901.1	51.7925	1076.52
42.689	887.3	33.7977	702.492	39.2176	815.146	29.0894	604.63
43.1387	896.647	80.9208	1681.96	38.4092	798.343	26.4756	550.3
59.0382	1227.12	67.5838	1404.75	33.6748	699.938	1	20.7852
27.3307	568.074	59.5002	1236.73	35.1298	730.181	21.2782	442.272
41.0152	852.51	84.9853	1766.44	76.6989	1594.2	20.0523	416.792
51.2518	1065.28	44.5103	925.156	32.9778	685.451	47.6558	990.537
65.7357	1366.33	44.6615	928.299	34.3794	714.584	51.7999	1076.67
40.9358	850.86	39.3298	817.48	74.1501	1541.23	25.8546	537.393
32.386	673.15	27.7694	577.194	39.5674	822.417	24.3762	506.665
1	20.7852	79.8312	1659.31	41.4703	861.969
33.2307	690.708	56.9836	1184.42	43.2402	898.756
30.8344	640.899	79.6052	1654.61	32.8549	682.897
41.5257	863.12	65.3957	1359.26	35.0475	728.469
45.2709	940.965	65.3954	1359.26	72.0285	1497.13
57.194	1188.79	45.9037	954.119	31.7451	659.828
71.4158	1484.39	62.4392	1297.81	33.5947	698.274
40.7004	845.968	34.0251	707.218	36.5685	760.085
1	20.7852	37.6367	782.286	36.1455	751.292
65.798	1367.63	42.4229	881.769	32.1227	667.678
34.9928	727.332	29.5491	614.185	39.2243	815.285
48.7575	1013.43	55.8371	1160.59	37.7941	785.558
111.619	2320.03	35.4927	737.723	34.0095	706.896
49.8202	1035.52	48.9883	1018.23	59.0855	1228.1
1	20.7852	60.6195	1259.99	66.4234	1380.62
91.4348	1900.49	81.3637	1691.16	51.1623	1063.42
35.0363	728.238	37.2892	775.065	57.9209	1203.9
1	20.7852	44.6468	927.993	60.176	1250.77
58.1665	1209	47.9517	996.687	60.2476	1252.26
40.6663	845.258	41.8782	870.447	56.3005	1170.22
68.8426	1430.91	39.5213	821.458	58.8223	1222.64
111.619	2320.03	76.6511	1593.21	63.0337	1310.17
		62.3073	1295.07	50.3278	1046.07
		43.8243	910.897	60.2495	1252.3
		69.4291	1443.1	52.8252	1097.98
		67.3229	1399.32	50.1497	1042.37
		43.2589	899.145	56.5807	1176.04
		42.6799	887.111	46.4794	966.084
		44.2792	920.354	40.7447	846.887
		30.0372	624.33	1	20.7852
		29.9419	622.348	36.3872	756.315
		55.4349	1152.23	35.7381	742.824
		31.1516	647.494	35.9615	747.468
		31.0948	646.313	37.7284	784.193
		55.9884	1163.73	31.9188	663.438
		81.1944	1687.64	50.8374	1056.67
		76.5069	1590.21	48.9314	1017.05
		48.4596	1007.24	39.3172	817.218
		44.3418	921.654	35.5762	739.459
		76.3592	1587.14	36.1096	750.546
		43.8366	911.153	29.8596	620.638
		48.1199	1000.18	32.4686	674.867
		33.0344	686.628	54.9669	1142.5
		51.2452	1065.14	64.1479	1333.33
		59.0929	1228.26	52.6577	1094.5
		53.6849	1115.85	82.3917	1712.53
		38.7886	806.23	63.9284	1328.77
		55.9751	1163.45	64.3506	1337.54
		53.789	1118.02	54.1966	1126.49
		76.5392	1590.89	32.168	668.618
		1	20.7852	34.9587	726.623
		47.4438	986.13	29.8348	620.123
		81.7787	1699.79	49.803	1035.17
		45.3217	942.021
		45.5473	946.711
		46.9372	975.6
		41.6456	865.612
		35.5869	739.682
		42.8287	890.204
		33.1524	689.08
		45.0849	937.1
		1	20.7852
		69.7655	1450.09
		34.1384	709.574
		40.0982	833.45
		1	20.7852
		55.4513	1152.57
		1	20.7852
		40.6925	845.802
		61.4191	1276.61
		42.9506	892.738
		41.8366	869.583
		1	20.7852
		37.1992	773.194
		1	20.7852
		1	20.7852
		1	20.7852
		31.3125	650.837
		82.3245	1711.13
		47.9468	996.585
		34.7537	722.364
		39.834	827.959
		1	20.7852
		40.8783	849.664
		46.0984	958.166
		38.3783	797.701
		81.6952	1698.05
		44.1892	918.481
		39.4572	820.126

## Sheet: MDM2 - Tabelle 1
MDM2 TSS frequency
basal		3h 10Gy		6h10Gy		9h10Gy
TSS count per cell	fraction of active promoters	TSS count per cell	fraction of active promoters	TSS count per cell	fraction of active promoters	TSS count per cell	fraction of active promoters
1	0.333333	0	0	3	1	2	0.666667
0	0	3	1	3	1	0	0
1	0.333333	0	0	3	1	0	0
0	0	0	0	2	0.666667	1	0.333333
0	0	0	0	0	0	1	0.333333
3	1	3	1	0	0	0	0
0	0	3	1	1	0.333333	0	0
1	0.333333	0	0	1	0.333333	2	0.666667
0	0	2	0.666667	0	0	3	1
0	0	2	0.666667	3	1	1	0.333333
0	0	0	0	2	0.666667	2	0.666667
2	0.666667	3	1	3	1	0	0
0	0	3	1	2	0.666667	0	0
2	0.666667	0	0	0	0	0	0
0	0	3	1	3	1	3	1
3	1	3	1	1	0.333333	3	1
2	0.666667	3	1	0	0	0	0
1	0.333333	3	1	0	0	2	0.666667
2	0.666667	2	0.666667	1	0.333333	0	0
0	0	3	1	2	0.666667	3	1
0	0	1	0.333333	2	0.666667	1	0.333333
3	1	2	0.666667	0	0	0	0
3	1	3	1	2	0.666667	0	0
0	0	2	0.666667	1	0.333333	2	0.666667
0	0	3	1	3	1	1	0.333333
1	0.333333	1	0.333333	0	0	0	0
0	0	0	0	2	0.666667	0	0
0	0	3	1	2	0.666667	1	0.333333
0	0	3	1	3	1	2	0.666667
0	0	3	1	0	0	0	0
1	0.333333	1	0.333333	3	1	2	0.666667
3	1	3	1	3	1	1	0.333333
1	0.333333	2	0.666667	2	0.666667	2	0.666667
1	0.333333	2	0.666667	3	1	2	0.666667
1	0.333333	2	0.666667	2	0.666667	1	0.333333
1	0.333333	3	1	0	0	0	0
2	0.666667	3	1	2	0.666667	3	1
0	0	3	1	3	1	3	1
0	0	3	1	1	0.333333	3	1
3	1	3	1	3	1	1	0.333333
0	0	3	1	3	1	0	0
1	0.333333	3	1	2	0.666667	3	1
0	0	3	1	2	0.666667	0	0
0	0	1	0.333333	0	0	1	0.333333
0	0	1	0.333333	0	0	0	0
2	0.666667	0	0	2	0.666667	1	0.333333
0	0	1	0.333333	0	0	3	1
3	1	0	0	3	1	0	0
3	1	0	0	3	1	1	0.333333
0	0	3	1	0	0	1	0.333333
0	0	1	0.333333	3	1	2	0.666667
0	0	3	1	3	1	2	0.666667
0	0	3	1	0	0	3	1
0	0	3	1	2	0.666667	0	0
3	1	3	1	3	1	2	0.666667
0	0	3	1	3	1	2	0.666667
1	0.333333	3	1	3	1	0	0
1	0.333333	2	0.666667	3	1	0	0
1	0.333333	1	0.333333	3	1	3	1
0	0	2	0.666667	0	0	3	1
0	0	3	1	1	0.333333	3	1
0	0	2	0.666667	3	1	0	0
0	0	0	0	1	0.333333	0	0
3	1	0	0	1	0.333333	1	0.333333
0	0	1	0.333333	1	0.333333	0	0
1	0.333333	0	0	3	1	3	1
0	0	3	1	3	1	1	0.333333
0	0	2	0.666667	3	1	2	0.666667
0	0	0	0	3	1	0	0
2	0.666667	3	1	3	1	1	0.333333
0	0	3	1	3	1	0	0
0	0	3	1	2	0.666667	2	0.666667
0	0	3	1	1	0.333333	2	0.666667
0	0	3	1	2	0.666667	0	0
2	0.666667	1	0.333333	0	0	1	0.333333
3	1	3	1	1	0.333333	1	0.333333
1	0.333333	3	1	3	1	0	0
1	0.333333	3	1	3	1	2	0.666667
1	0.333333	1	0.333333	0	0	3	1
0	0	2	0.666667	0	0	2	0.666667
1	0.333333	3	1	0	0	3	1
0	0	2	0.666667	2	0.666667	1	0.333333
3	1	3	1	0	0	0	0
0	0	1	0.333333	0	0	1	0.333333
0	0	0	0	0	0	2	0.666667
0	0	0	0	2	0.666667	0	0
0	0	3	1	1	0.333333	0	0
0	0	3	1	2	0.666667	3	1
2	0.666667	1	0.333333	0	0	2	0.666667
2	0.666667	3	1	2	0.666667	0	0
3	1	3	1	2	0.666667	2	0.666667
2	0.666667	1	0.333333	2	0.666667	0	0
3	1	2	0.666667	3	1	1	0.333333
3	1	2	0.666667	2	0.666667	2	0.666667
2	0.666667	0	0	3	1	1	0.333333
2	0.666667	1	0.333333	3	1	3	1
3	1	2	0.666667	3	1	3	1
3	1	1	0.333333	2	0.666667	1	0.333333
1	0.333333	1	0.333333	3	1	2	0.666667
2	0.666667	1	0.333333	3	1	1	0.333333
2	0.666667	1	0.333333	3	1	1	0.333333
3	1	1	0.333333	2	0.666667	3	1
0	0	3	1	2	0.666667	2	0.666667
1	0.333333	2	0.666667	2	0.666667	3	1
2	0.666667	3	1	3	1	1	0.333333
2	0.666667	2	0.666667	3	1	2	0.666667
1	0.333333	3	1	0	0	1	0.333333
2	0.666667	3	1	3	1	1	0.333333
2	0.666667	3	1	3	1	1	0.333333
0	0	1	0.333333	3	1	2	0.666667
1	0.333333	2	0.666667	3	1	1	0.333333
2	0.666667	3	1	3	1	2	0.666667
0	0	3	1	2	0.666667	3	1
3	1	1	0.333333	0	0	1	0.333333
3	1	3	1	3	1	1	0.333333
2	0.666667	3	1	3	1	3	1
0	0	3	1	3	1	3	1
1	0.333333	3	1	0	0	2	0.666667
1	0.333333	3	1	2	0.666667	0	0
2	0.666667	3	1	3	1	3	1
0	0	2	0.666667	3	1	3	1
1	0.333333	3	1	3	1	0	0
2	0.666667	3	1	3	1	0	0
0	0	3	1	3	1	2	0.666667
0	0	3	1	3	1	2	0.666667
1	0.333333	3	1	3	1	2	0.666667
2	0.666667	2	0.666667	3	1	2	0.666667
2	0.666667	1	0.333333	3	1	0	0
1	0.333333	3	1	3	1	2	0.666667
1	0.333333	2	0.666667	2	0.666667	2	0.666667
0	0	2	0.666667	3	1	2	0.666667
1	0.333333	2	0.666667	2	0.666667	2	0.666667
2	0.666667	3	1	3	1
1	0.333333	0	0	3	1
2	0.666667	0	0	3	1
0	0	0	0	3	1
0	0	0	0	3	1
0	0	0	0	2	0.666667
0	0	0	0	3	1
3	1	0	0
0	0	0	0
2	0.666667	0	0
2	0.666667	0	0
1	0.333333	0	0
2	0.666667	0	0
1	0.333333	2	0.666667
1	0.333333	2	0.666667
0	0	3	1
2	0.666667	1	0.333333
0	0	2	0.666667
1	0.333333	0	0
1	0.333333	3	1
1	0.333333	2	0.666667
2	0.666667	3	1
1	0.333333	2	0.666667
3	1	2	0.666667
1	0.333333	0	0
1	0.333333	0	0
1	0.333333	0	0
2	0.666667	0	0
1	0.333333	0	0
2	0.666667	0	0
0	0	0	0
0	0	0	0
0	0	0	0
1	0.333333	0	0
1	0.333333
1	0.333333
1	0.333333

## Sheet: MDM2 - Tabelle 1-1
MDM2 transcription rate
basal		3h 10Gy		6h10Gy		9h10Gy
RNAP2/ TSS	rel. transcription rate / TSS	RNAP2/ TSS	rel. transcription rate / TSS	RNAP2/ TSS	rel. transcription rate / TSS	RNAP2/ TSS	rel. transcription rate / TSS
52.5952	301.77	101.94	584.89	93.0597	533.939	38.4387	220.546
57.6415	330.724	100.158	574.665	82.2127	471.703	14.0003	80.3284
123.985	711.378	101.969	585.056	84.7551	486.291	25.2331	144.777
82.7533	474.805	66.2987	380.395	84.4077	484.297	1	5.7376
81.7287	468.927	75.6417	434.002	74.2766	426.17	25.4026	145.75
59.6348	342.16	95.3516	547.089	115.068	660.215	28.0006	160.656
58.6811	336.689	115.047	660.094	98.3248	564.148	35.0577	201.147
57.6963	331.039	82.4941	473.318	1	5.7376	17.2642	99.0549
67.8903	389.527	1	5.7376	112.152	643.486	15.3723	88.2001
74.4406	427.11	118.263	678.544	1	5.7376	10.4617	60.0252
65.6874	376.888	103.369	593.088	106.017	608.284	54.3393	311.777
58.3528	334.805	80.8781	464.046	78.6051	451.004	83.8436	481.061
56.1079	321.925	86.0086	493.483	62.3143	357.535	148.618	852.711
60.869	349.242	84.2308	483.283	1	5.7376	57.6535	330.793
87.6893	503.126	105.83	607.212	103.239	592.346	101.604	582.964
62.4649	358.398	118.866	682.007	86.5293	496.47	117.338	673.24
62.2079	356.924	85.3099	489.474	108.267	621.195	75.03	430.492
100.515	576.716	91.3331	524.033	102.101	585.815	155.416	891.718
67.8368	389.22	79.7344	457.484	84.4214	484.376	117.29	672.962
57.3496	329.049	92.2172	529.105	1	5.7376	149.268	856.438
1	5.7376	105.717	606.559	116.9	670.724	94.6515	543.072
51.2157	293.855	105.982	608.083	107.773	618.36	163.746	939.509
68.2293	391.472	96.7185	554.932	72.4691	415.799	101.801	584.091
68.459	392.791	107.439	616.44	82.096	471.034	42.0443	241.233
122.445	702.539	127.243	730.072	80.6679	462.84	81.1612	465.67
73.702	422.872	105.545	605.575	92.8472	532.72	69.1572	396.796
61.7785	354.46	90.8378	521.191	115.232	661.158	1	5.7376
66.2248	379.971	1	5.7376	100.666	577.579	80.5433	462.125
64.39	369.444	117.122	671.998	92.4544	530.467	65.9835	378.587
74.1274	425.314	112.382	644.806	113.887	653.438	48.1611	276.329
58.0368	332.992	109.662	629.196	87.3986	501.458	120.933	693.865
73.8065	423.472	121.937	699.626	101.899	584.654	93.3311	535.497
71.1796	408.4	117.538	674.384	89.4294	513.11	148.744	853.432
61.914	355.238	1	5.7376	107.269	615.465	40.0434	229.753
79.5612	456.49	86.89	498.54	1	5.7376	72.5392	416.201
56.0619	321.661	70.3044	403.378	95.1362	545.854	139.145	798.36
61.4873	352.79	75.409	432.667	105.127	603.179	142.393	816.996
114.15	654.949	78.0751	447.964	104.317	598.528	53.7142	308.191
73.1489	419.699	112.38	644.79	95.8377	549.879	56.7845	325.807
81.623	468.32	79.0879	453.775	94.4515	541.925	65.9455	378.369
98.2495	563.716	116.968	671.115	111.49	639.683	71.665	411.185
97.7649	560.936	1	5.7376	1	5.7376	93.6883	537.546
54.335	311.753	1	5.7376	100.766	578.154	70.2953	403.326
133.426	765.546	1	5.7376	1	5.7376	115.219	661.082
39.2574	225.243	116.656	669.328	113.296	650.05	12.7265	73.0194
42.7812	245.462	86.5774	496.747	100.883	578.828	20.0444	115.007
72.1451	413.94	131.729	755.807	74.4871	427.377	27.9568	160.405
43.0464	246.983	77.6836	445.717	83.8917	481.337	15.5801	89.3923
43.0464	246.983	123.992	711.417	113.364	650.439	37.2988	214.006
35.1521	201.689	94.7218	543.476	1	5.7376	31.1516	178.735
89.3635	512.732	64.8935	372.333	91.1797	523.153	157.427	903.254
77.6623	445.595	117.086	671.793	105.401	604.749	1	5.7376
42.3852	243.189	118.676	680.916	107.967	619.469	140.976	808.862
48.1358	276.184	121.166	695.201	103.068	591.362	103.243	592.368
73.1855	419.909	110.836	635.933	111.266	638.4	149.406	857.232
65.9888	378.617	96.1014	551.391	95.2785	546.67	151.126	867.103
44.0733	252.875	1	5.7376	83.7926	480.768	100.757	578.106
50.3947	289.145	107.999	619.656	1	5.7376	71.9131	412.609
43.5881	250.091	67.2406	385.8	92.8046	532.476	65.2691	374.488
54.1991	310.973	76.0332	436.248	110.03	631.311	58.1689	333.75
42.1047	241.58	101.488	582.3	66.7579	383.03	135.124	775.289
62.4974	358.585	1	5.7376	39.9065	228.967	63.4264	363.915
83.6636	480.028	58.4369	335.287	31.3418	179.827	100.185	574.823
43.8083	251.355	95.4754	547.799	86.6368	497.087	107.475	616.649
60.5098	347.181	92.3443	529.834	105.688	606.397	86.7352	497.652
54.0702	310.233	118.119	677.718	101.527	582.519	37.9893	217.968
45.419	260.596	120.853	693.405	96.6993	554.822	48.8914	280.519
50.56	290.093	103.982	596.608	86.2758	495.016	73.6927	422.819
40.4983	232.363	121.184	695.306	98.744	566.553	88.2515	506.352
47.6937	273.648	108.886	624.744	58.302	334.514	51.2463	294.031
47.3924	271.919	100.298	575.472	110.845	635.987	49.6806	285.048
51.787	297.133	86.4187	495.836	95.3652	547.168	80.2957	460.705
90.5954	519.8	117.552	674.465	73.4628	421.5	45.2618	259.694
62.537	358.812	71.9161	412.626	93.9666	539.143	108.133	620.426
65.447	375.509	92.9451	533.282	103.818	595.667	99.2761	569.606
167.714	962.275	121.502	697.127	44.266	253.98	90.1989	517.525
55.3106	317.35	125.624	720.782	42.5681	244.239	75.1505	431.184
63.7336	365.678	104.324	598.572	95.8849	550.149	40.2909	231.173
66.8548	383.586	101.979	585.113	105.821	607.16	126.611	726.443
33.1194	190.026	98.5626	565.513	118.27	678.583	55.0657	315.945
36.0579	206.886	65.5063	375.849	106.046	608.452	81.0498	465.031
140.734	807.477	102.262	586.741	93.5726	536.882
59.7164	342.629	115.428	662.277	87.9752	504.766
54.1355	310.608	96.6987	554.818	93.134	534.366
92.4891	530.665	116.491	668.381	63.8742	366.485
49.5959	284.561	94.1579	540.241	113.606	651.827
48.335	277.327	74.8312	429.352	108.446	622.22
41.4511	237.83	98.5644	565.523	99.6135	571.542
90.5081	519.299	100.162	574.691	81.7375	468.977
64.2471	368.624	34.0984	195.643	102.169	586.206
114.514	657.038	111.177	637.888	105.542	605.557
83.2279	477.529	117.861	676.238	113.398	650.631
63.5351	364.539	108.872	624.667	53.5965	307.515
83.9218	481.51	61.9121	355.227	82.1133	471.133
59.0387	338.74	1	5.7376	111.245	638.281
42.3704	243.104	112.496	645.455	70.955	407.112
119.705	686.819	112.239	643.98	61.3765	352.154
70.0584	401.967	122.717	704.1	103.036	591.177
48.055	275.72	99.4214	570.44	77.4583	444.425
48.1712	276.387	107.492	616.746	87.7805	503.65
55.7453	319.844	119.822	687.488	119.319	684.606
79.3016	455.001	105.994	608.153	89.8046	515.263
52.1252	299.074	47.4547	272.276	106.966	613.728
67.9019	389.594	130.946	751.317	92.0257	528.007
55.9411	320.967	109.392	627.65	72.0976	413.667
56.1794	322.335	109.856	630.311	104.61	600.208
54.2412	311.214	111.944	642.288	111.407	639.206
57.2254	328.336	56.6408	324.982	107.088	614.43
58.6614	336.576	99.6677	571.853	99.7165	572.134
59.1205	339.21	139.15	798.388	1	5.7376
51.5123	295.557	77.0489	442.076	92.9235	533.158
64.4267	369.655	108.474	622.38	98.0559	562.606
59.1617	339.446	99.6927	571.997	63.6548	365.226
60.4157	346.641	111.848	641.737	99.4237	570.454
54.9045	315.02	89.4396	513.169	87.1138	499.824
53.8335	308.875	116.734	669.77	103.843	595.808
51.6938	296.599	102.868	590.215	87.8464	504.028
72.0675	413.494	118.177	678.054	93.2698	535.145
53.1691	305.063	101.315	581.307	87.6688	503.009
127.157	729.579	49.4353	283.64	112.683	646.528
68.2755	391.738	125.624	720.781	97.4193	558.953
49.2236	282.425	79.4237	455.702	75.7561	434.658
94.4326	541.817	67.4645	387.084	73.5827	422.188
116.861	670.502	57.6974	331.045	70.2238	402.916
66.904	383.869	109.345	627.377	107.106	614.529
52.8333	303.136	45.5403	261.292	105.831	607.216
119.727	686.944	58.1627	333.714	109.211	626.608
37.4349	214.787	74.4709	427.285	117.125	672.015
95.8639	550.029	61.557	353.19	74.0274	424.74
64.0915	367.731	77.9787	447.411	67.9723	389.998
33.6787	193.235	108.213	620.884	81.1775	465.764
33.6787	193.235	119.005	682.801	94.5584	542.538
65.2638	374.458	120.257	689.986	99.3518	570.041
1	5.7376	125.784	721.697	76.4482	438.629
62.1967	356.86	83.2629	477.729	96.0998	551.382
34.2807	196.689	98.4169	564.677	120.894	693.643
69.0448	396.152	87.1362	499.953	99.8859	573.105
52.565	301.597	109.235	626.746	104.455	599.318
58.9489	338.225	75.7859	434.829	100.102	574.344
60.3757	346.412	112.975	648.203	104.352	598.729
46.8895	269.033	90.3512	518.399	115.282	661.441
50.0721	287.294	112.482	645.379	89.3236	512.503
51.4984	295.477	108.445	622.212	79.6655	457.089
53.0689	304.488	75.3823	432.514	113.168	649.313
42.979	246.596	82.7253	474.645	1	5.7376
46.6289	267.538	102.882	590.296	89.9301	515.983
54.5514	312.994	73.4198	421.254	102.245	586.64
70.5062	404.537	102.844	590.078	110.201	632.291
41.0729	235.66	122.785	704.491	106.127	608.917
42.1086	241.602	106.273	609.752	88.3981	507.193
52.6134	301.874	106.198	609.319	106.142	608.999
29.7706	170.812	105.285	604.084	1	5.7376
61.2862	351.635	109.241	626.78	100.982	579.397
60.9563	349.743	122.763	704.366	96.6974	554.811
45.8218	262.907	101.642	583.179	108.757	624.002
78.998	453.259	96.5062	553.714	96.482	553.575
36.3596	208.617	107.309	615.694	46.4198	266.338
104.259	598.195	104.342	598.673	28.1732	161.646
71.1047	407.97	125.33	719.091	74.44	427.107
64.4621	369.858	106.822	612.9	95.8497	549.947
56.1193	321.99	118.723	681.186	110.164	632.078
74.5272	427.607	99.0784	568.472	100.47	576.458
68.9153	395.408	101.315	581.307	96.9074	556.016
1	5.7376	119.219	684.033	66.747	382.968
65.9698	378.508	93.7747	538.042	65.6026	376.401
56.1033	321.898	91.965	527.658	74.186	425.65
59.0459	338.782	113.358	650.405	82.6409	474.16
55.8655	320.534	85.2863	489.339	69.2778	397.488
86.5821	496.774	106.447	610.748	71.167	408.328
75.9073	435.525	66.7726	383.114	86.5155	496.392
72.8471	417.967	117.82	676.003	47.66	273.454
63.4662	364.144	110.146	631.975	45.4389	260.71
120.086	689.006	110.322	632.982	50.7756	291.33
67.3585	386.476	82.2685	472.024	89.9756	516.244
32.096	184.154	91.6617	525.918	89.1374	511.435
32.096	184.154	99.5996	571.463	107.177	614.937
68.7083	394.221	83.3365	478.152	101.616	583.032
41.2017	236.399	106.803	612.792	55.0842	316.051
39.6603	227.555	80.5517	462.173	90.6074	519.869
46.5704	267.202	80.0378	459.225	56.1571	322.207
81.6808	468.652	109.058	625.73	86.4846	496.214
		106.299	609.903	113.516	651.307
		102.859	590.167	94.2832	540.959
		100.061	574.113	91.6961	526.115
		69.6891	399.848	60.2465	345.67
		114.316	655.902	110.291	632.804
		72.037	413.32	101.685	583.431
		78.4145	449.911	99.5078	570.936
		51.3371	294.552	41.404	237.56
		83.1005	476.797	70.3622	403.71
		51.4079	294.958	98.7679	566.691
		69.0528	396.198	72.7061	417.159
		1	5.7376	50.6068	290.361
		102.753	589.558	105.017	602.545
		39.0077	223.81	105.569	605.714
		80.9717	464.584	105.676	606.328
		118.578	680.353	107.398	616.208
		90.6141	519.908	61.5152	352.949
		65.9446	378.364	93.4807	536.355
		131.814	756.299	89.6452	514.348
		94.7787	543.802	50.1801	287.913
		110.372	633.268	96.7756	555.26
		132.572	760.646	90.2718	517.943
		108.347	621.655	106.452	610.78
		99.4374	570.532	78.2535	448.987
		53.0509	304.385	106.836	612.98
		106.68	612.088	93.5988	537.033
		108.347	621.655	92.7013	531.883
		124.208	712.654	105.694	606.429
		112.06	642.953	82.2813	472.097
		100.436	576.263	89.0646	511.017
		103.447	593.537	89.7175	514.763
		95.2126	546.292	106.492	611.009
		92.7035	531.896	76.8513	440.942
		83.3843	478.426	74.3728	426.721
		92.1222	528.56	83.4848	479.003
		70.2232	402.913	87.8413	503.999
		127.678	732.567	88.3337	506.823
		103.903	596.154	109.753	629.718
		91.2364	523.478	121.551	697.41
		44.6613	256.248	106.589	611.566
		109.42	627.807	97.9515	562.006
		50.9832	292.521	98.8176	566.976
		48.6721	279.261	1	5.7376
		52.3894	300.589	85.1446	488.526
		48.4053	277.73	1	5.7376
		50.0713	287.289	102.384	587.44
		52.1507	299.22	105.271	604.003
		77.7471	446.082	104.281	598.323
		123.675	709.596	112.621	646.172
		99.8953	573.159	1	5.7376
		125.182	718.247	108.707	623.72
		91.1961	523.247	101.708	583.563
		96.7193	554.937	120.257	689.985
		105.008	602.493	117.001	671.303
		105.788	606.97	113.141	649.156
		113.309	650.12	110.603	634.594
		85.3554	489.735	1	5.7376
		83.5141	479.171	57.0982	327.607
		76.5222	439.054	103.156	591.871
		85.7999	492.286	55.2669	317.1
		78.7444	451.804	62.0927	356.263
		95.8763	550.1	48.7015	279.43
		82.5287	473.517	76.0634	436.422
		114.159	654.996	57.4962	329.89
		89.9402	516.041	94.7404	543.583
		112.563	645.839	111.123	637.581
		106.33	610.077	69.9013	401.066
		85.0817	488.165	72.0096	413.162
		109.029	625.567	56.617	324.846
		99.8181	572.716	107.449	616.497
		112.626	646.202	88.5648	508.15
		97.6963	560.542	120.97	694.076
		129.413	742.519	104.131	597.461
		93.7622	537.97	45.0889	258.702
		117.011	671.36	93.4273	536.049
		91.2956	523.818	40.4503	232.087
		78.4834	450.306	92.0495	528.143
		104.073	597.13	1	5.7376
		114.726	658.253	56.8873	326.396
		118.711	681.115	52.5262	301.374
		100.652	577.499	86.5915	496.827
		72.6974	417.109	105.815	607.123
		73.6467	422.555	92.8305	532.625
		111.019	636.983	92.1292	528.6
		56.3852	323.516	108.232	620.991
		101.519	582.474	56.9333	326.66
		66.4618	381.331	105.228	603.754
		107.149	614.777	74.4057	426.91
		60.1052	344.86	85.1663	488.65
		83.6625	480.022
		49.9338	286.5
		105.192	603.551
		55.1959	316.692
		1	5.7376
		41.1239	235.952
		1	5.7376
		53.6467	307.803
		132.597	760.786
		1	5.7376
		119.202	683.935
		80.9638	464.538
		96.3334	552.723
		128.679	738.306
		87.8096	503.816
		101.993	585.195
		128.365	736.505
		119.165	683.72
		102.604	588.701
		92.6902	531.819
		55.9833	321.21
		122.735	704.203
		104.724	600.866
		70.7064	405.685

## Sheet: DDB2 - Tabelle 1
DDB2 TSS frequency
basal		3h 10Gy		6h10Gy		9h10Gy
TSS count per cell	fraction of active promoters	TSS count per cell	fraction of active promoters	TSS count per cell	fraction of active promoters	TSS count per cell	fraction of active promoters
1	0.333333	3	1	3	1	3	1
0	0	1	0.333333	3	1	3	1
1	0.333333	2	0.666667	2	0.666667	3	1
0	0	2	0.666667	1	0.333333	3	1
0	0	2	0.666667	0	0	0	0
0	0	2	0.666667	3	1	2	0.666667
0	0	3	1	2	0.666667	1	0.333333
0	0	2	0.666667	1	0.333333	2	0.666667
0	0	2	0.666667	0	0	3	1
0	0	2	0.666667	2	0.666667	3	1
0	0	2	0.666667	2	0.666667	0	0
0	0	3	1	3	1	2	0.666667
0	0	2	0.666667	1	0.333333	2	0.666667
0	0	3	1	0	0	3	1
1	0.333333	3	1	2	0.666667	3	1
0	0	1	0.333333	0	0	1	0.333333
0	0	2	0.666667	2	0.666667	3	1
1	0.333333	3	1	0	0	0	0
0	0	1	0.333333	2	0.666667	2	0.666667
0	0	2	0.666667	2	0.666667	2	0.666667
0	0	2	0.666667	3	1	2	0.666667
0	0	3	1	2	0.666667	0	0
0	0	2	0.666667	1	0.333333	3	1
0	0	2	0.666667	2	0.666667	3	1
0	0	2	0.666667	2	0.666667	1	0.333333
0	0	2	0.666667	2	0.666667	2	0.666667
0	0	2	0.666667	2	0.666667	2	0.666667
1	0.333333	3	1	2	0.666667	3	1
0	0	3	1	3	1	0	0
0	0	2	0.666667	0	0	3	1
0	0	3	1	0	0	1	0.333333
0	0	3	1	0	0	2	0.666667
0	0	2	0.666667	2	0.666667	2	0.666667
0	0	1	0.333333	3	1	3	1
0	0	2	0.666667	3	1	2	0.666667
0	0	1	0.333333	1	0.333333	3	1
0	0	2	0.666667	3	1	2	0.666667
0	0	3	1	0	0	2	0.666667
0	0	1	0.333333	0	0	1	0.333333
0	0	3	1	2	0.666667	1	0.333333
1	0.333333	3	1	2	0.666667	0	0
1	0.333333	2	0.666667	0	0	1	0.333333
0	0	3	1	3	1	2	0.666667
0	0	3	1	3	1	2	0.666667
0	0	2	0.666667	2	0.666667	3	1
0	0	2	0.666667	1	0.333333	0	0
0	0	3	1	0	0	1	0.333333
0	0	3	1	3	1	1	0.333333
0	0	2	0.666667	2	0.666667	3	1
0	0	2	0.666667	1	0.333333	2	0.666667
0	0	2	0.666667	0	0	2	0.666667
2	0.666667	3	1	2	0.666667	3	1
0	0	0	0	2	0.666667	3	1
0	0	0	0	3	1	3	1
0	0	0	0	1	0.333333	1	0.333333
0	0	2	0.666667	0	0	1	0.333333
0	0	2	0.666667	2	0.666667	3	1
0	0	2	0.666667	0	0	2	0.666667
0	0	2	0.666667	2	0.666667	3	1
0	0	3	1	0	0	3	1
0	0	0	0	2	0.666667	2	0.666667
1	0.333333	2	0.666667	2	0.666667	3	1
1	0.333333	4	1.33333	3	1	1	0.333333
0	0	2	0.666667	2	0.666667	2	0.666667
0	0	2	0.666667	1	0.333333	3	1
0	0	3	1	2	0.666667	2	0.666667
0	0	2	0.666667	2	0.666667	0	0
1	0.333333	3	1	2	0.666667	2	0.666667
0	0	2	0.666667	2	0.666667	2	0.666667
0	0	2	0.666667	2	0.666667	0	0
0	0	3	1	3	1	0	0
0	0	2	0.666667	0	0	0	0
0	0	3	1	0	0	1	0.333333
0	0	2	0.666667	0	0	2	0.666667
1	0.333333	3	1	2	0.666667	2	0.666667
0	0	2	0.666667	3	1	0	0
0	0	0	0	3	1	3	1
0	0	3	1	1	0.333333	2	0.666667
0	0	3	1	3	1	2	0.666667
0	0	3	1	0	0	2	0.666667
0	0			0	0	0	0
0	0			2	0.666667	1	0.333333
1	0.333333			2	0.666667	2	0.666667
1	0.333333			0	0	1	0.333333
0	0					2	0.666667
0	0					0	0
0	0					0	0
0	0					3	1
0	0					1	0.333333
0	0					2	0.666667
0	0					1	0.333333
0	0					1	0.333333
0	0					2	0.666667
0	0					2	0.666667
0	0					2	0.666667
0	0					1	0.333333
0	0					2	0.666667
0	0					0	0
1	0.333333					2	0.666667
1	0.333333					2	0.666667
0	0					0	0
						1	0.333333
						1	0.333333
						1	0.333333
						0	0
						2	0.666667
						0	0
						1	0.333333
						2	0.666667
						3	1
						0	0
						0	0
						2	0.666667
						3	1
						2	0.666667
						1	0.333333
						2	0.666667

## Sheet: DDB2 - Tabelle 1-1
DDB2 transcription rates
basal		3h 10Gy		6h10Gy		9h10Gy
RNAP2/ TSS	rel. transcription rate / TSS	RNAP2/ TSS	rel. transcription rate / TSS	RNAP2/ TSS	rel. transcription rate / TSS	RNAP2/ TSS	rel. transcription rate / TSS
35.5441	269.807	75.708	574.682	42.4985	322.597	45.8785	348.253
1	7.59077	81.0591	615.301	53.9972	409.88	44.7896	339.987
33.0169	250.624	67.5188	512.52	54.7283	415.43	1	7.59077
34.1165	258.971	40.0929	304.336	34.2399	259.907	26.7323	202.919
34.8244	264.344	45.3212	344.023	30.896	234.525	36.6862	278.477
1	7.59077	58.9129	447.194	34.7582	263.842	1	7.59077
		55.4614	420.995	39.1314	297.037	53.9597	409.596
		40.0167	303.758	78.5118	595.965	28.0826	213.169
		53.2727	404.381	1	7.59077	35.3687	268.476
		62.9843	478.099	46.3283	351.668	75.1998	570.825
		65.6396	498.256	1	7.59077	42.2141	320.438
		44.5918	338.486	38.6577	293.442	37.5823	285.279
		1	7.59077	1	7.59077	36.246	275.135
		42.3809	321.704	1	7.59077	31.3851	238.237
		48.4804	368.004	48.0323	364.602	61.2545	464.969
		53.091	403.002	42.3409	321.4	40.1818	305.011
		49.4534	375.39	48.8793	371.032	52.3612	397.462
		72.9877	554.033	45.6092	346.209	34.791	264.09
		33.5206	254.447	44.4972	337.768	37.7821	286.795
		49.626	376.7	46.3069	351.505	32.7488	248.588
		58.6271	445.025	38.1145	289.319	42.1072	319.626
		72.9592	553.817	58.7774	446.166	43.0912	327.096
		69.6883	528.988	59.7991	453.921	34.1337	259.101
		27.2299	206.696	67.1431	509.668	35.5983	270.219
		47.0292	356.988	1	7.59077	1	7.59077
		55.6336	422.302	1	7.59077	46.3351	351.719
		45.803	347.681	1	7.59077	52.8733	401.349
		29.0664	220.636	54.8122	416.067	40.8638	310.188
		57.7151	438.102	39.1858	297.45	39.6016	300.607
		62.6957	475.909	1	7.59077	34.0167	258.213
		54.4391	413.235	29.3605	222.869	51.5659	391.425
		64.999	493.393	32.6943	248.175	47.6644	361.81
		53.8844	409.024	15.8838	120.57	36.6925	278.524
		41.7281	316.749	12.7071	96.4571	33.4751	254.102
		53.7348	407.889	13.4638	102.2	34.8832	264.79
		35.6652	270.727	16.902	128.299	36.7415	278.896
		1	7.59077	1	7.59077	42.2746	320.897
		1	7.59077	16.1664	122.716	52.3918	397.694
		52.9973	402.29	17.4788	132.677	45.5185	345.521
		54.1127	410.757	33.9033	257.352	42.3003	321.092
		48.2898	366.557	32.6951	248.181	34.3466	260.717
		58.1266	441.226	18.0917	137.33	31.6452	240.211
		47.6285	361.537	33.5504	254.673	48.5878	368.819
		62.8362	476.975	13.9774	106.099	41.4387	314.552
		1	7.59077	37.8837	287.566	67.8322	514.899
		39.1552	297.218	42.4556	322.271	57.4765	436.291
		60.9162	462.401	34.225	259.794	46.8518	355.641
		62.6647	475.673	38.3077	290.785	37.5758	285.229
		38.7666	294.268	31.4263	238.55	41.8807	317.907
		46.6564	354.158	1	7.59077	58.953	447.499
		40.821	309.863	1	7.59077	39.2324	297.805
		53.7178	407.76	1	7.59077	53.1664	403.574
		66.5878	505.453	1	7.59077	49.1499	373.086
		50.1	380.298	43.955	333.652	50.1987	381.047
		1	7.59077	51.6135	391.786	35.656	270.656
		48.1024	365.134	34.9017	264.931	71.3666	541.728
		62.9255	477.653	50.0369	379.818	1	7.59077
		40.5015	307.438	43.9497	333.612	41.552	315.412
		48.8475	370.79	1	7.59077	59.6529	452.812
		62.302	472.921	40.1796	304.994	1	7.59077
		60.5709	459.78	44.1724	335.303	28.9505	219.757
		55.2267	419.213	34.7236	263.579	42.6685	323.887
		75.3276	571.795	41.6892	316.453	48.6097	368.985
		64.9979	493.385	43.6717	331.502	38.2207	290.125
		56.4634	428.601	43.3403	328.986	33.4453	253.875
		39.6752	301.165	1	7.59077	36.5297	277.289
		1	7.59077	43.4897	330.12	39.3444	298.655
		43.1052	327.202	53.3015	404.599	37.5049	284.691
		54.4282	413.152	53.5507	406.492	50.7262	385.051
		39.7191	301.498	1	7.59077	35.0335	265.931
		61.0776	463.626	19.0451	144.567	39.4633	299.557
		33.0803	251.105	12.841	97.4731	32.4121	246.033
		72.5895	551.01	12.2744	93.1722	47.7764	362.66
		67.3983	511.605	19.7226	149.71	35.1812	267.053
		58.9358	447.368	24.1582	183.38	70.93	538.413
		69.1888	525.196	54.205	411.458	43.4793	330.041
		52.7002	400.035	1	7.59077	60.147	456.562
		43.7185	331.858	34.9794	265.521	39.6211	300.755
		1	7.59077	32.9553	250.156	38.9065	295.331
		63.5343	482.274	42.6333	323.62	43.6159	331.078
		57.1377	433.72	40.7891	309.621	27.6242	209.689
		36.7549	278.998	25.7203	195.237	54.6828	415.085
		44.9781	341.419	37.661	285.876	57.6143	437.337
		53.8522	408.78	43.7052	331.756	27.4247	208.175
		65.29	495.601	41.7434	316.865	53.0718	402.856
		1	7.59077	1	7.59077	38.4889	292.16
		40.87	310.235	45.2178	343.238	46.999	356.759
		45.2367	343.381	47.8281	363.052	34.0628	258.563
		42.3054	321.131	31.6589	240.316	50.3683	382.334
		37.5105	284.734	32.7535	248.624	1	7.59077
		59.8632	454.408	13.02	98.8321	47.6188	361.463
		48.5899	368.835			27.9547	212.197
		64.6381	490.653			28.1464	213.653
		65.1499	494.538			35.9996	273.265
		51.616	391.805			42.7717	324.67
		27.6424	209.828			52.356	397.422
		45.9647	348.907			53.6102	406.943
		58.9625	447.571			36.0429	273.593
		64.0587	486.255			31.1566	236.503
		26.7095	202.746			31.8902	242.071
		70.9937	538.897			49.6896	377.183
		37.3402	283.441			26.4928	201.101
		46.9457	356.354			37.5972	285.392
		51.106	387.934			1	7.59077
		39.1909	297.489			35.2417	267.511
		44.813	340.165			40.8559	310.128
		42.9508	326.03			45.131	342.579
		1	7.59077			51.8975	393.942
		66.3642	503.756			37.185	282.263
		55.3286	419.987			53.4112	405.433
		43.8323	332.721			29.1179	221.027
		55.0694	418.019			47.0117	356.855
		66.1711	502.29			36.9572	280.533
		49.9453	379.123			32.2294	244.646
		38.9452	295.624			32.1596	244.116
		52.8392	401.09			29.1399	221.195
		69.952	530.99			43.8644	332.964
		58.3967	443.276			66.698	506.289
		1	7.59077			39.5472	300.194
		1	7.59077			40.3166	306.034
		52.4895	398.436			31.9803	242.755
		50.5631	383.813			50.1979	381.041
		1	7.59077			47.1309	357.76
		30.5917	232.215			31.0548	235.73
		1	7.59077			37.6883	286.083
		1	7.59077			47.8698	363.369
		1	7.59077			36.4473	276.663
		51.5052	390.964			32.673	248.014
		60.4497	458.86			1	7.59077
		51.8188	393.345			44.6464	338.901
		55.7335	423.06			64.0792	486.41
		73.5533	558.326			1	7.59077
		44.5993	338.543			51.3612	389.871
		1	7.59077			48.4655	367.89
		46.5447	353.31			36.394	276.259
		38.3814	291.345			1	7.59077
		41.2214	312.902			39.644	300.929
		61.0588	463.484			44.5865	338.446
		1	7.59077			55.1642	418.739
		55.7614	423.272			41.8875	317.959
		32.0625	243.379			41.69	316.459
		53.1716	403.614			78.0449	592.421
		1	7.59077			39.3875	298.981
		66.9636	508.306			33.4077	253.591
		1	7.59077			38.2387	290.261
		1	7.59077			55.6024	422.065
		40.1085	304.454			37.0346	281.121
		31.3193	237.737			30.6409	232.588
		43.9893	333.913			29.2725	222.201
		46.0721	349.723			30.3501	230.381
		84.2915	639.838			39.9121	302.964
		25.5147	193.676			33.5931	254.998
		63.6344	483.034			40.2472	305.507
		39.9309	303.107			44.4457	337.377
		75.7463	574.973			50.8921	386.31
		1	7.59077			46.361	351.916
		53.1028	403.091			50.2058	381.101
		49.8385	378.313			34.1533	259.25
		65.0377	493.686			48.2109	365.958
		50.972	386.917			36.5306	277.296
		102.889	781.005			54.6948	415.176
		76.0917	577.594			42.0458	319.16
		52.4895	398.436			39.7816	301.973
		46.7907	355.177			25.8473	196.201
		1	7.59077			37.492	284.593
		48.5227	368.324			1	7.59077
		45.924	348.599			38.3219	290.893
		1	7.59077			37.6296	285.638
		42.6248	323.555			30.3102	230.078
		54.7189	415.359			28.0369	212.822
		1	7.59077			32.625	247.649
		57.786	438.641			31.2835	237.466
		48.563	368.631			39.7464	301.706
		50.359	382.264			44.8026	340.086
						53.4696	405.875
						43.0057	326.447
						28.3664	215.323
						39.9904	303.558
						44.3794	336.874
						37.2106	282.457
						41.0294	311.445
						31.4411	238.662
						56.9897	432.596
						41.193	312.686
						44.4764	337.61
						50.1334	380.551
						41.2609	313.202
						48.812	370.521
						41.7709	317.074
						36.0644	273.757
						32.8833	249.61
						37.2097	282.45
						28.3594	215.27

## Sheet: SESN1  - Tabelle 1
Sesn1 TSS frequency
basal		3h 10Gy		6h10Gy		9h10Gy
TSS count per cell	fraction of active promoters	TSS count per cell	fraction of active promoters	TSS count per cell	fraction of active promoters	TSS count per cell	fraction of active promoters
0	0	1	0.5	2	1	1	0.5
0	0	0	0	2	1	1	0.5
0	0	1	0.5	1	0.5	2	1
1	0.5	0	0	1	0.5	1	0.5
1	0.5	0	0	1	0.5	0	0
0	0	1	0.5	0	0	2	1
0	0	0	0	1	0.5	1	0.5
0	0	0	0	0	0	0	0
0	0	0	0	0	0	2	1
0	0	0	0	1	0.5	1	0.5
0	0	1	0.5	1	0.5	1	0.5
0	0	1	0.5	1	0.5	0	0
0	0	1	0.5	0	0	1	0.5
0	0	1	0.5	0	0	1	0.5
0	0	0	0	1	0.5	1	0.5
0	0	0	0	1	0.5	1	0.5
0	0	0	0	0	0	0	0
1	0.5	0	0	1	0.5	1	0.5
0	0	0	0	1	0.5	1	0.5
0	0	0	0	1	0.5	1	0.5
0	0	0	0	1	0.5	1	0.5
0	0	0	0	0	0	2	1
0	0	0	0	1	0.5	0	0
0	0	0	0	1	0.5	2	1
0	0	2	1	0	0	1	0.5
0	0	0	0	1	0.5	0	0
1	0.5	0	0	0	0	0	0
0	0	1	0.5	1	0.5	0	0
0	0	0	0	1	0.5	0	0
0	0	0	0	0	0	1	0.5
0	0	0	0	2	1	1	0.5
0	0	1	0.5	2	1	1	0.5
1	0.5	1	0.5	2	1	1	0.5
0	0	0	0	2	1	2	1
0	0	1	0.5	1	0.5	1	0.5
0	0	0	0	0	0	0	0
1	0.5	0	0	1	0.5	1	0.5
0	0	1	0.5	1	0.5	1	0.5
0	0	0	0	1	0.5	1	0.5
1	0.5	0	0	1	0.5	0	0
0	0	0	0	0	0	0	0
1	0.5	0	0	1	0.5	2	1
1	0.5	1	0.5	0	0	1	0.5
1	0.5	1	0.5	0	0	1	0.5
0	0	1	0.5	0	0	2	1
0	0	1	0.5	1	0.5	1	0.5
0	0	1	0.5	1	0.5	0	0
0	0	0	0	1	0.5	0	0
0	0	0	0	0	0	0	0
0	0	0	0	1	0.5	1	0.5
0	0	0	0	0	0	0	0
0	0	0	0	0	0	2	1
0	0	1	0.5	1	0.5	0	0
0	0	2	1	1	0.5	1	0.5
0	0	1	0.5	2	1	1	0.5
0	0	0	0	0	0	0	0
0	0	1	0.5	0	0	1	0.5
0	0	2	1	2	1	1	0.5
0	0	0	0	2	1	1	0.5
0	0	0	0	2	1	1	0.5
0	0	1	0.5	0	0	2	1
1	0.5	2	1	1	0.5	1	0.5
1	0.5	1	0.5	1	0.5	1	0.5
0	0	0	0	1	0.5	2	1
0	0	0	0	2	1	1	0.5
0	0	0	0	0	0	0	0
0	0	1	0.5	0	0	0	0
0	0	0	0	2	1	0	0
1	0.5	0	0	0	0	1	0.5
1	0.5	1	0.5	0	0	1	0.5
0	0	0	0	1	0.5	1	0.5
1	0.5	0	0	1	0.5	2	1
0	0	1	0.5	2	1	0	0
1	0.5	0	0	1	0.5	0	0
0	0	0	0	2	1	0	0
0	0	0	0	0	0	1	0.5
0	0	1	0.5	0	0	0	0
0	0	1	0.5	1	0.5	1	0.5
0	0	1	0.5	2	1	0	0
0	0	0	0	0	0	2	1
2	1	0	0	0	0	1	0.5
0	0	0	0	0	0	2	1
0	0	0	0	0	0	0	0
0	0	0	0	1	0.5	1	0.5
0	0	1	0.5	2	1	1	0.5
1	0.5	0	0	0	0	1	0.5
1	0.5	0	0	1	0.5	0	0
1	0.5	1	0.5	0	0	1	0.5
0	0	0	0	1	0.5	1	0.5
0	0	1	0.5	1	0.5	0	0
0	0	0	0	1	0.5	0	0
0	0	1	0.5	2	1	1	0.5
0	0	1	0.5	0	0	0	0
0	0	0	0	1	0.5	0	0
0	0	0	0	0	0	0	0
0	0	1	0.5	1	0.5	0	0
1	0.5	0	0	0	0	0	0
0	0	1	0.5	0	0	0	0
0	0	0	0	0	0	0	0
0	0	1	0.5	0	0	0	0
0	0	0	0	1	0.5
1	0.5	2	1	0	0
0	0	0	0	0	0
0	0	1	0.5	0	0
0	0	1	0.5	1	0.5
0	0	2	1	0	0
0	0	1	0.5	1	0.5
0	0	0	0	1	0.5
0	0	0	0	0	0
0	0	2	1	0	0
0	0	1	0.5	0	0
1	0.5	1	0.5	1	0.5
0	0	1	0.5	2	1
2	1	1	0.5	0	0
0	0	1	0.5	1	0.5
0	0	0	0	0	0
0	0	0	0	1	0.5
0	0	1	0.5	1	0.5
0	0	0	0
0	0	0	0
0	0	0	0
0	0	1	0.5
0	0	0	0
0	0	1	0.5
0	0	1	0.5
0	0	1	0.5
0	0	2	1
		0	0
		0	0
		1	0.5
		0	0
		1	0.5
		1	0.5
		0	0
		1	0.5
		2	1
		0	0
		0	0
		2	1
		0	0
		0	0
		2	1
		0	0
		1	0.5
		0	0
		0	0
		2	1
		0	0
		0	0
		0	0
		1	0.5
		0	0
		0	0
		0	0
		1	0.5
		0	0
		1	0.5

## Sheet: SESN1  - Tabelle 1-1
Sesn1 transcription rates
basal		3h 10Gy		6h10Gy		9h10Gy
RNAP2/ TSS	rel. transcription rate / TSS	RNAP2/ TSS	rel. transcription rate / TSS	RNAP2/ TSS	rel. transcription rate / TSS	RNAP2/ TSS	rel. transcription rate / TSS
61.477	103.876	1	1.68966	88.8353	150.102	96.7632	163.497
75.2816	127.201	97.2039	164.242	78.4841	132.612	75.1038	126.9
102.956	173.962	1	1.68966	68.6215	115.947	73.4564	124.117
85.6149	144.66	98.1958	165.918	74.8237	126.427	82.2373	138.954
62.1535	105.019	89.3426	150.959	69.1219	116.793	80.2242	135.552
64.5538	109.074	95.8332	161.926	81.3716	137.491	57.5136	97.1786
76.9349	129.994	141.101	238.413	85.8414	145.043	89.851	151.818
90.8997	153.59	105.003	177.42	96.5697	163.17	1	1.68966
86.0693	145.428	97.2584	164.334	64.2015	108.479	93.8671	158.604
78.2059	132.142	109.636	185.249	84.5805	142.913	63.8206	107.835
75.5083	127.584	78.1494	132.046	81.255	137.294	70.1023	118.449
72.8507	123.093	82.93	140.124	69.0421	116.658	92.5833	156.435
65.6056	110.852	103.277	174.504	87.1588	147.269	93.7295	158.371
110.725	187.089	123.068	207.944	83.843	141.667	75.9887	128.395
73.8433	124.77	80.8288	136.574	103.078	174.167	107.604	181.815
64.585	109.127	65.7782	111.143	98.0111	165.606	86.2366	145.711
104.789	177.059	154.265	260.656	74.1945	125.364	90.0159	152.097
79.6882	134.646	133.808	226.091	78.4406	132.538	94.6669	159.955
110.982	187.523	88.0107	148.709	72.3008	122.164	89.7928	151.72
113.603	191.95	76.4089	129.105	61.3362	103.638	74.4412	125.781
113.858	192.382	76.3345	128.98	64.8648	109.6	99.807	168.64
81.1793	137.166	1	1.68966	73.2487	123.766	84.9585	143.551
75.2425	127.135	115.184	194.623	94.0668	158.941	76.0056	128.424
95.539	161.429	104.467	176.515	97.3718	164.526	63.6981	107.628
80.6583	136.285	97.6076	164.924	81.7293	138.095	103.838	175.452
106.96	180.727	74.8228	126.426	95.5927	161.52	1	1.68966
113.71	192.132	98.8169	166.967	79.0701	133.602	80.3449	135.756
		81.8605	138.317	74.166	125.316	111.667	188.68
		74.8455	126.464	84.256	142.364	62.8556	106.205
		64.3155	108.672	76.4263	129.135	121.251	204.874
		92.9896	157.121	68.5583	115.841	105.294	177.911
		76.4688	129.207	1	1.68966	79.6837	134.639
		79.6816	134.635	75.9142	128.269	98.2995	166.093
		81.2229	137.239	117.636	198.765	1	1.68966
		81.4258	137.582	89.1679	150.664	91.5448	154.68
		87.1172	147.199	101.103	170.83	95.8421	161.941
		70.5932	119.279	1	1.68966	119.104	201.246
		70.4457	119.03	129.555	218.904	94.6996	160.011
		80.5209	136.053	105.383	178.062	112.003	189.248
		119.122	201.276	1	1.68966	56.1106	94.808
		98.1771	165.886	114.141	192.859	76.744	129.672
		92.1674	155.732	105.361	178.024	106.737	180.349
		1	1.68966	109.82	185.559	119.161	201.342
		108.862	183.94	119.399	201.744	89.9177	151.931
		74.5017	125.883	1	1.68966	107.242	181.202
		91.1052	153.937	78.963	133.421	67.2659	113.657
		90.8452	153.498	83.1776	140.542	83.9115	141.782
		87.73	148.234	103.823	175.426	102.727	173.575
		86.0632	145.418	68.2311	115.288	89.1199	150.583
		1	1.68966	82.516	139.424	109.01	184.191
		93.6001	158.153	72.3419	122.234	121.283	204.928
		98.9863	167.254	67.6023	114.225	119.552	202.002
		126.418	213.604	109.663	185.293	99.4529	168.042
		88.0101	148.708	97.5185	164.774	106.903	180.63
		129.751	219.236	92.9768	157.1	134.984	228.077
		71.5716	120.932	93.6506	158.238	106.773	180.411
		95.7849	161.844	127.457	215.36	104.395	176.393
		79.8321	134.889	88.3945	149.357	120.711	203.961
		97.0996	164.066	95.9672	162.152	84.3595	142.539
		120.747	204.022	63.5844	107.436	91.3259	154.31
		87.5316	147.899	51.404	86.8555	96.5797	163.187
		79.4184	134.19	72.5164	122.528	63.2929	106.944
		112.982	190.901	107.05	180.878	71.3181	120.504
		66.6093	112.547	74.855	126.48	113.295	191.431
		124.154	209.779	91.1979	154.094	99.9465	168.876
		102.585	173.334	100.043	169.039	85.0461	143.699
		101.448	171.414	103.116	174.231	1	1.68966
		118.791	200.716	73.0364	123.407	90.4312	152.798
		82.45	139.313	67.3838	113.856	122.192	206.463
		76.056	128.509	102.085	172.49	80.6427	136.259
		100.84	170.386	71.3772	120.603	60.7367	102.625
		1	1.68966	1	1.68966	111.037	187.615
		99.3571	167.88	68.5667	115.855	147.598	249.391
		87.3351	147.567	78.9673	133.428	130.705	220.848
		109.756	185.45	85.2402	144.027
		91.8322	155.166	80.5493	136.101
		65.5838	110.815	129.347	218.552
		69.5255	117.475	96.1324	162.432
		76.4693	129.208	82.9107	140.091
				88.5128	149.557
				70.5569	119.217
				88.3663	149.309
				103.234	174.431
				55.9717	94.5734
				99.1057	167.455
				64.4197	108.848
				96.0711	162.328

[truncated: 2 more sheets: PPM1D  - Tabelle 1, PPM1D  - Tabelle 1-1]
