# Supplementary material for: Stochastic transcription in the p53‐mediated response to DNA damage is modulated by burst frequency
Source: Mol Syst Biol. 2019 Dec 2;15(12):e9068. doi: 10.15252/msb.20199068 (PMC6886302; doi:10.15252/msb.20199068)
Supplement: Supplementary file 10 — Source Data for Figure 4 [file MSB-15-e9068-s009.xlsx]

## Sheet: BAX _BML-277 - Tabelle 1
BAX TSS frequency
basal		3h 10Gy		6h10Gy		9h10Gy
TSS count per cell	fraction of active promoters	TSS count per cell	fraction of active promoters	TSS count per cell	fraction of active promoters	TSS count per cell	fraction of active promoters
1	0.25	3	0.75	1	0.25	1	0.25
0	0	2	0.5	0	0	2	0.5
0	0	3	0.75	0	0	1	0.25
1	0.25	4	1	0	0	2	0.5
1	0.25	3	0.75	0	0	1	0.25
0	0	4	1	0	0	1	0.25
0	0	4	1	0	0	0	0
1	0.25	4	1	1	0.25	0	0
2	0.5	4	1	2	0.5	0	0
1	0.25	4	1	0	0	1	0.25
1	0.25	4	1	1	0.25	1	0.25
1	0.25	3	0.75	1	0.25	2	0.5
3	0.75	1	0.25	0	0	1	0.25
1	0.25	3	0.75	2	0.5	1	0.25
2	0.5	1	0.25	0	0	1	0.25
2	0.5	2	0.5	0	0	0	0
2	0.5	2	0.5	1	0.25	1	0.25
0	0	3	0.75	0	0	2	0.5
2	0.5	1	0.25	0	0	1	0.25
1	0.25	1	0.25	3	0.75	0	0
0	0	2	0.5	0	0	1	0.25
2	0.5	0	0	2	0.5	2	0.5
0	0	2	0.5	0	0	1	0.25
3	0.75	3	0.75	2	0.5	1	0.25
3	0.75	3	0.75	0	0	2	0.5
2	0.5	2	0.5	0	0	1	0.25
2	0.5	3	0.75	2	0.5	1	0.25
2	0.5	4	1	0	0	2	0.5
2	0.5	4	1	3	0.75	1	0.25
3	0.75	4	1	2	0.5	1	0.25
3	0.75	4	1	2	0.5	0	0
3	0.75	2	0.5	4	1	0	0
1	0.25	4	1	1	0.25	1	0.25
2	0.5	3	0.75	2	0.5	0	0
1	0.25	4	1	1	0.25	1	0.25
2	0.5	2	0.5	1	0.25	1	0.25
3	0.75	3	0.75	2	0.5	1	0.25
0	0	3	0.75	2	0.5	0	0
2	0.5	4	1	1	0.25	1	0.25
0	0	4	1	1	0.25	2	0.5
3	0.75	4	1	1	0.25
3	0.75	4	1	3	0.75
2	0.5	2	0.5	1	0.25
2	0.5	2	0.5	3	0.75
0	0	3	0.75	3	0.75
3	0.75	3	0.75	3	0.75
				1	0.25
				0	0
				0	0
				2	0.5
				0	0
				1	0.25
				1	0.25
				1	0.25
				0	0
				2	0.5
				2	0.5
				0	0

## Sheet: BAX _BML-277 - Tabelle 1-1
BAX transcription rates
basal		3h 10Gy		6h10Gy		9h10Gy
RNAP2/ TSS	rel. transcription rate / TSS	RNAP2/ TSS	rel. transcription rate / TSS	RNAP2/ TSS	rel. transcription rate / TSS	RNAP2/ TSS	rel. transcription rate / TSS
1	36.7422	43.4766	1597.43	38.2583	1405.69	34.2565	1258.66
1	36.7422	45.8456	1684.47	45.981	1689.44	31.8514	1170.29
1	36.7422	56.7973	2086.86	45.7041	1679.27	34.1128	1253.38
1	36.7422	48.8173	1793.66	32.4829	1193.49	29.7149	1091.79
1	36.7422	60.5158	2223.48	40.9392	1504.19	26.1685	961.489
1	36.7422	34.6491	1273.09	43.8148	1609.85	35.7257	1312.64
30.0536	1104.24	35.6596	1310.21	26.1973	962.546	32.2611	1185.34
28.0014	1028.83	41.3873	1520.66	36.9282	1356.82	38.7124	1422.38
22.9759	844.187	49.2969	1811.28	37.0273	1360.46	27.3122	1003.51
1	36.7422	42.8247	1573.47	46.2033	1697.61	26.0633	957.623
1	36.7422	36.5175	1341.73	36.8696	1354.67	38.17	1402.45
1	36.7422	33.0824	1215.52	45.7811	1682.1	27.3595	1005.25
27.2839	1002.47	36.258	1332.2	27.0045	992.206	38.5278	1415.6
36.6598	1346.96	31.3871	1153.23	23.5306	864.565	30.7624	1130.28
47.4669	1744.04	34.1889	1256.17	31.8458	1170.08	16.9687	623.469
36.7054	1348.64	45.0637	1655.74	26.4206	970.751	31.6123	1161.5
24.7058	907.747	38.5332	1415.79	47.931	1761.09	19.1523	703.699
1	36.7422	38.8528	1427.54	42.9555	1578.28	22.2281	816.708
28.5211	1047.93	38.8289	1426.66	29.2953	1076.37	25.1957	925.745
1	36.7422	45.2517	1662.65	1	36.7422	44.6448	1640.35
30.609	1124.64	49.2515	1809.61	65.7333	2415.18	34.6874	1274.49
27.0882	995.28	40.8833	1502.14	37.6976	1385.09	29.6483	1089.34
22.8363	839.055	42.5053	1561.74	37.0354	1360.76	1	36.7422
1	36.7422	46.3291	1702.23	29.791	1094.59	27.317	1003.69
1	36.7422	36.1272	1327.39	38.1461	1401.57	26.841	986.198
1	36.7422	31.645	1162.71	1	36.7422	1	36.7422
15.6171	573.805	39.5479	1453.07	129.81	4769.49	47.379	1740.81
29.983	1101.64	32.1916	1182.79	30.9387	1136.76	32.3099	1187.14
1	36.7422	34.6675	1273.76	33.2321	1221.02	34.8764	1281.44
40.7827	1498.45	29.1255	1070.14	44.7428	1643.95	30.994	1138.79
36.8291	1353.18	53.2869	1957.88	37.8818	1391.86	43.8729	1611.99
31.7648	1167.11	50.3884	1851.38	1	36.7422	38.2627	1405.85
36.3957	1337.26	48.9529	1798.64	34.0689	1251.77	37.0487	1361.25
1	36.7422	1	36.7422	25.7305	945.396	28.8955	1061.68
1	36.7422	38.4139	1411.41	31.8792	1171.31	31.7233	1165.58
1	36.7422	38.2132	1404.04	28.328	1040.83	36.3493	1335.55
45.2671	1663.21	28.5209	1047.92	25.2906	929.234
40.822	1499.89	29.8917	1098.29	40.8473	1500.82
25.3849	932.698	42.4463	1559.57	1	36.7422
42.0347	1544.45	32.1193	1180.13	23.2218	853.22
33.5619	1233.14	36.8918	1355.48	34.9204	1283.05
26.5656	976.08	34.2636	1258.92	40.7584	1497.55
1	36.7422	32.8121	1205.59	33.5401	1232.34
40.5974	1491.64	55.9558	2055.94	24.9827	917.919
1	36.7422	44.5264	1636	28.525	1048.07
40.8099	1499.44	36.6975	1348.35	29.0319	1066.69
35.2287	1294.38	53.5618	1967.98	37.2713
22.3125	819.809	39.7729	1461.35
29.5221	1084.71	24.9108	915.277
		41.7718	1534.79
		44.5958	1638.55
		42.2746	1553.26
		40.3837	1483.79
		29.9645	1100.96
		34.5955	1271.11
		35.3072	1297.26
		30.6777	1127.16
		46.4739	1707.55
		45.2507	1662.61
		39.917	1466.64
		38.2025	1403.64
		39.7892	1461.94
		44.6128	1639.17
		32.6417	1199.33
		38.7083	1422.23
		39.1626	1438.92
		38.2902	1406.87
		31.3251	1150.95
		42.8862	1575.73
		29.6166	1088.18
		50.9249	1871.09
		49.5332	1819.96
		50.0156	1837.68
		46.6915	1715.55
		33.0168	1213.11
		42.105	1547.03
		29.1467	1070.91
		29.8631	1097.23
		34.9634	1284.63
		29.9877	1101.81
		39.6559	1457.04
		37.6019	1381.58
		29.741	1092.75
		47.6327	1750.13
		42.546	1563.23
		40.7089	1495.74
		60.5158	2223.48
		34.6839	1274.36
		27.0342	993.296
		28.3351	1041.09
		39.6042	1455.14
		41.3849	1520.57
		47.4682	1744.09
		36.1177	1327.04
		40.9121	1503.2
		31.4699	1156.27
		32.7415	1203
		34.5709	1270.21
		41.142	1511.65
		36.7514	1350.33
		34.1993	1256.56
		34.4129	1264.4
		28.5718	1049.79
		26.527	974.66
		46.0498	1691.97
		43.4403	1596.09
		41.1313	1511.25
		36.431	1338.56
		35.3912	1300.35
		32.2401	1184.57
		45.1679	1659.57
		35.5314	1305.5
		29.4086	1080.54
		40.7089	1495.74
		33.6298	1235.63
		23.075	847.826
		38.8015	1425.65
		38.4956	1414.41
		46.5946	1711.99
		1	36.7422
		34.6144	1271.81
		1	36.7422
		40.6727	1494.4
		27.7055	1017.96
		26.1787	961.863
		40.294	1480.49
		39.4205	1448.39
		34.5167	1268.22
		34.638	1272.68
		33.2616	1222.1

## Sheet: PPM1D _BML-277 - Tabelle 1
PPM1D TSS frequency
basal		3h 10Gy		6h10Gy		9h10Gy
TSS count per cell	fraction of active promoters	TSS count per cell	fraction of active promoters	TSS count per cell	fraction of active promoters	TSS count per cell	fraction of active promoters
1	0.25	3	0.75	0	0	0	0
1	0.25	1	0.25	0	0	1	0.25
1	0.25	2	0.5	3	0.75	0	0
0	0	2	0.5	0	0	1	0.25
0	0	1	0.25	0	0	1	0.25
0	0	1	0.25	1	0.25	1	0.25
1	0.25	0	0	1	0.25	2	0.5
0	0	1	0.25	1	0.25	0	0
1	0.25	1	0.25	1	0.25	1	0.25
0	0	0	0	0	0	0	0
0	0	2	0.5	0	0	1	0.25
1	0.25	1	0.25	0	0	0	0
0	0	3	0.75	1	0.25	0	0
0	0	2	0.5	0	0	0	0
1	0.25	3	0.75	0	0	0	0
0	0	1	0.25	0	0	0	0
0	0	1	0.25	0	0	1	0.25
0	0	1	0.25	1	0.25	1	0.25
1	0.25	1	0.25	1	0.25	0	0
0	0	2	0.5	0	0	1	0.25
1	0.25	1	0.25	0	0	0	0
2	0.5	2	0.5	0	0	0	0
0	0	0	0	0	0	1	0.25
1	0.25	3	0.75	0	0	2	0.5
1	0.25	4	1	0	0	0	0
0	0	2	0.5	0	0	0	0
0	0	1	0.25	0	0	2	0.5
1	0.25	1	0.25	1	0.25	0	0
0	0	2	0.5	1	0.25	1	0.25
0	0	1	0.25	0	0	1	0.25
0	0	3	0.75	1	0.25	0	0
0	0	2	0.5	0	0	0	0
0	0	0	0	0	0	1	0.25
0	0	3	0.75	1	0.25	2	0.5
0	0	3	0.75	0	0	0	0
0	0	0	0	0	0	3	0.75
0	0			0	0	0	0
0	0			1	0.25	0	0
1	0.25			0	0	1	0.25
1	0.25			0	0	1	0.25
0	0					1	0.25
1	0.25					0	0
0	0					1	0.25
0	0					0	0
0	0
0	0
0	0
0	0
0	0
0	0
0	0
0	0
0	0

## Sheet: PPM1D _BML-277 - Tabelle 1-1
PPM1D transcription rates
basal		3h 10Gy		6h10Gy		9h10Gy
RNAP2/ TSS	rel. transcription rate / TSS	RNAP2/ TSS	rel. transcription rate / TSS	RNAP2/ TSS	rel. transcription rate / TSS	RNAP2/ TSS	rel. transcription rate / TSS
126.132	44.243	32.4025	92.3761	34.4564	98.2318	48.9157	139.454
100.575	35.2783	43.4177	123.779	34.7495	99.0671	30.9624	88.2708
2.8509	1	64.3346	183.411	57.4846	163.883	34.9633	99.6767
102.159	35.834	47.821	136.333	35.7847	102.018	36.5977	104.336
89.0014	31.2187	53.5031	152.532	50.1763	143.047	34.3307	97.8734
120.261	42.1837	68.6083	195.595	40.7809	116.262	34.2829	97.7369
113.678	39.8746	67.4245	192.22	358.413	1021.8	28.078	80.0474
96.9182	33.9957	63.1959	180.165			41.9365	119.557
156.47	54.8845	46.2324	131.804			37.4982	106.904
126.888	44.5081	36.7851	104.871			31.0765	88.5961
89.2456	31.3044	38.6101	110.073			37.7433	107.602
105.283	36.9298	44.3137	126.334			89.3065	254.604
107.745	37.7935	29.8738	85.1671			45.5149	129.758
141.968	49.7978	67.7649	193.191			38.1446	108.746
79.2776	27.808	92.8601	264.735			42.3823	120.828
		59.1576	168.652			38.5137	109.799
		49.6304	141.491			50.2425	143.236
		44.9635	128.186			49.2116	140.297
		51.7751	147.605			29.4059	83.8334
		55.7294	158.879			38.4559	109.634
		66.3688	189.211			40.9697	116.801
		60.0454	171.183			32.7333	93.3193
		94.2929	268.819
		47.744	136.113
		51.249	146.106
		37.4777	106.845
		48.9198	139.465
		51.3697	146.45
		39.7778	113.403
		50.5973	144.248
		35.5783	101.43
		62.57	178.381
		49.387	140.797
		58.133	165.731
		34.7981	99.2057
		33.1269	94.4415
		48.5116	138.302
		54.3003	154.805
		72.9559	207.99
		69.9046	199.291
		51.1248	145.752
		45.8638	130.753
		39.1876	111.72
		39.0703	111.386
		58.0002	165.353
		44.933	128.099
		46.2238	131.779
		50.9928	145.375
		61.9433	176.594
		49.412	140.868
		46.6711	133.055
		55.6406	158.626

## Sheet: MDM2_Nutlin-3 - Tabelle 1
MDM2 TSS frequency
basal		3h 10Gy		6h10Gy		9h10Gy
TSS count per cell	fraction of active promoters	TSS count per cell	fraction of active promoters	TSS count per cell	fraction of active promoters	TSS count per cell	fraction of active promoters
2	0.666667	1	0.333333	3	1	2	0.666667
0	0	3	1	3	1	3	1
2	0.666667	3	1	1	0.333333	2	0.666667
0	0	3	1	1	0.333333	0	0
0	0	3	1	2	0.666667	2	0.666667
1	0.333333	1	0.333333	3	1	3	1
0	0	3	1	3	1	2	0.666667
0	0	3	1	3	1	2	0.666667
2	0.666667	3	1	3	1	2	0.666667
2	0.666667	0	0	2	0.666667	3	1
2	0.666667	0	0	3	1	3	1
0	0	3	1	3	1	2	0.666667
0	0	3	1	1	0.333333	1	0.333333
0	0	2	0.666667	3	1	3	1
2	0.666667	3	1	3	1	0	0
2	0.666667	3	1	4	1.33333	3	1
0	0	3	1	3	1	4	1.33333
1	0.333333	3	1	3	1	3	1
3	1	3	1	1	0.333333	3	1
0	0	3	1	3	1	3	1
0	0	3	1	3	1	3	1
2	0.666667	3	1	3	1	3	1
0	0	3	1	3	1	3	1
1	0.333333	2	0.666667	3	1	3	1
1	0.333333	3	1	2	0.666667	3	1
0	0	3	1	3	1	4	1.33333
0	0	2	0.666667	3	1	2	0.666667
0	0	3	1	2	0.666667	3	1
1	0.333333	2	0.666667	3	1	2	0.666667
0	0	3	1	3	1	3	1
1	0.333333	3	1	3	1	3	1
0	0	0	0	0	0	2	0.666667
1	0.333333	0	0	0	0	2	0.666667
1	0.333333	0	0	0	0	3	1
1	0.333333	0	0	0	0	3	1
1	0.333333	0	0	0	0	3	1
3	1	0	0	0	0	3	1
0	0	0	0	0	0	3	1
1	0.333333	0	0	0	0	3	1
1	0.333333	0	0	0	0	3	1
1	0.333333	2	0.666667	3	1	3	1
0	0	3	1	3	1	2	0.666667
0	0	2	0.666667	2	0.666667	2	0.666667
1	0.333333	3	1	2	0.666667	3	1
0	0	3	1	2	0.666667	3	1
2	0.666667	2	0.666667	3	1	3	1
2	0.666667	3	1	2	0.666667	3	1
0	0	2	0.666667	3	1	3	1
0	0	2	0.666667	1	0.333333	3	1
2	0.666667			3	1	3	1
2	0.666667			3	1	3	1
				3	1	3	1
				1	0.333333	3	1
				3	1	2	0.666667
				3	1	2	0.666667
				3	1	3	1
				3	1	2	0.666667
				3	1	3	1
				3	1	3	1
				3	1
				2	0.666667
				3	1
				3	1
				3	1
				3	1

## Sheet: MDM2_Nutlin-3 - Tabelle 1-1
MDM2 transcription rates
basal		3h 10Gy		6h10Gy		9h10Gy
RNAP2/ TSS	rel. transcription rate / TSS	RNAP2/ TSS	rel. transcription rate / TSS	RNAP2/ TSS	rel. transcription rate / TSS	RNAP2/ TSS	rel. transcription rate / TSS
75.5334	433.381	56.7942	325.862	82.9505	475.937	218.613	1254.32
66.88	383.731	137.686	789.987	110.034	631.331	212.305	1218.12
43.8951	251.852	163.529	938.263	48.2258	276.7	209.766	1203.55
52.4667	301.033	107.561	617.143	157.101	901.382	193.689	1111.31
49.7328	285.347	126.091	723.462	1	5.7376	186.432	1069.67
35.0137	200.895	66.2943	380.37	105.505	605.347	200.861	1152.46
50.3047	288.628	135.28	776.182	157.974	906.39	215.363	1235.66
129.931	745.491	180.226	1034.06	155.484	892.107	124.25	712.896
145.396	834.221	131.347	753.616	53.8477	308.957	95.7416	549.327
39.7704	228.187	59.7699	342.936	107.005	613.954	226.89	1301.8
59.447	341.083	143.793	825.027	132.401	759.663	232.021	1331.24
62.4467	358.294	167.958	963.673	110.441	633.664	192.751	1105.93
81.2605	466.241	90.4789	519.132	74.2692	426.127	202.243	1160.39
50.6061	290.358	166.058	952.776	243.23	1395.55	220.119	1262.96
57.178	328.065	164.349	942.971	92.5902	531.246	216.272	1240.88
38.7278	222.204	168.088	964.419	165.252	948.151	217.572	1248.34
61.6203	353.553	156.175	896.072	75.3367	432.252	210.708	1208.96
47.8881	274.763	141.281	810.613	116.978	671.171	232.514	1334.07
74.2754	426.162	164.675	944.841	51.824	297.345	262.013	1503.32
45.1053	258.796	167.574	961.473	220.67	1266.11	157.45	903.382
52.3995	300.647	166.199	953.582	47.3223	271.516	141.711	813.081
74.3578	426.635	109.078	625.845	152.711	876.194	100.291	575.427
47.811	274.321	155.474	892.045	119.217	684.022	213.275	1223.68
39.6845	227.694	184.414	1058.09	210.308	1206.66	202.337	1160.93
40.145	230.336	74.4335	427.069	193.561	1110.58	221.97	1273.58
65.8149	377.62	157.782	905.292	149.739	859.143	214.195	1228.97
77.1026	442.384	176.497	1012.67	206.508	1184.86	181.336	1040.43
65.801	377.54	190.505	1093.04	115.743	664.087	143.139	821.277
70.8998	406.795	109.078	625.845	200.392	1149.77	213.057	1222.43
1	5.7376	154.608	887.076	55.5969	318.993	202.639	1162.66
40.3468	231.494	153.955	883.329	52.3132	300.152	203.208	1165.92
47.5233	272.669	180.041	1033	215.685	1237.52	202.201	1160.15
54.8996	314.992	176.966	1015.36	33.5402	192.44	210.745	1209.17
86.0593	493.774	170.713	979.482	87.8551	504.077	119.573	686.062
49.0086	281.192	94.2088	540.532	50.9331	292.234	200.458	1150.15
31.5991	181.303	170.422	977.815	132.735	761.581	143.943	825.888
56.1863	322.375	126.472	725.644	219.973	1262.11	166.597	955.864
41.6312	238.863	166.529	955.478	128.412	736.778	169.258	971.137
42.0026	240.994	137.118	786.729	58.914	338.025	222.822	1278.46
72.1701	414.083	158.93	911.874	43.5385	249.807	78.1985	448.672
80.3708	461.136	102.087	585.735	142.679	818.635	114.807	658.717
73.7568	423.187	79.6458	456.976	112.796	647.178	136.87	785.307
56.9579	326.802	151.13	867.126	49.7204	285.276	110.095	631.68
		85.5536	490.872	48.6283	279.01	122.241	701.373
		163.142	936.043	70.6061	405.11	110.868	636.116
		101.422	581.919	224.153	1286.1	172.512	989.803
		72.2002	414.256	216.309	1241.09	172.084	987.347
		70.527	404.656	101.53	582.537	202.693	1162.97
		133.31	764.882	129.947	745.582	227.761	1306.8
		172.576	990.171	157.903	905.985	158.824	911.266
		111.329	638.759	192.682	1105.53	188.55	1081.83
		174.826	1003.08	104.718	600.832	226.966	1302.24
		96.3989	553.098	181.65	1042.23	116.411	667.922
		180.909	1037.98	216.502	1242.2	107.883	618.989
		162.498	932.351	119.997	688.498	184.733	1059.92
		77.51	444.721	214.264	1229.36	202.187	1160.07
		136.553	783.485	109.331	627.299	210.126	1205.62
		101.473	582.212	119.089	683.287	224.893	1290.34
		129.608	743.636	1	5.7376	197.83	1135.07
		168.625	967.5	74.8013	429.18	160.298	919.727
		100.494	576.594	170.241	976.775	178.341	1023.25
		105.473	605.16	201.56	1156.47	184.175	1056.73
		122.753	704.306	49.5537	284.319	108.545	622.788
		53.803	308.7	52.9002	303.52	167.257	959.652
		101.473	582.212	140.607	806.744	160.787	922.534
		150.862	865.584	125.236	718.552	109.582	628.741
		160.269	919.562	207.459	1190.32	248.83	1427.69
		60.7286	348.436	147.793	847.979	196.747	1128.85
		148.005	849.194	113.091	648.874	207.163	1188.62
		149.811	859.554	120.552	691.677	226.295	1298.39
		178.524	1024.3	104.651	600.444	209.045	1199.42
		101.519	582.477	193.674	1111.22	182.854	1049.15
		130.848	750.753	90.4284	518.842	205.99	1181.89
		179.376	1029.19	192.451	1104.21	187.22	1074.19
		202.475	1161.72	212.405	1218.7	220.548	1265.42
		135.389	776.809	149.893	860.023	72.2371	414.468
		168.396	966.191	81.9148	469.994	1	5.7376
		44.3691	254.572	89.7776	515.108	99.3972	570.301
		144.214	827.442	200.174	1148.52	197.841	1135.13
		108.14	620.464	118.236	678.391	226.162	1297.63
		172.189	987.951	208.505	1196.32	178.737	1025.52
		88.9898	510.588	38.7492	222.328	239.604	1374.75
		77.3387	443.739	96.5299	553.85	212.964	1221.9
		67.0985	384.985	248.072	1423.34	211.055	1210.95
		164.431	943.442	40.1626	230.437	241.232	1384.09
		89.2488	512.074	70.1754	402.638	185.492	1064.28
		130.062	746.246	98.0908	562.806	222.285	1275.38
		141.48	811.758	207.531	1190.73	208.093	1193.95
		181.465	1041.17	162.15	930.35	208.334	1195.34
		171.779	985.6	53.126	304.816	54.1585	310.74
		65.434	375.434	117.535	674.37	120.352	690.531
		102.189	586.318	86.5753	496.734	121.358	696.304
		144.983	831.853	36.4142	208.93	124.799	716.049
		159.392	914.53	111.839	641.69	233.91	1342.08
		133.688	767.051	50.2375	288.243	218.709	1254.87
		161.869	928.737	115.233	661.163	82.4618	473.133
		185.652	1065.2	149.68	858.807	104.302	598.441
		144.983	831.853	221.134	1268.78	120.104	689.11
		144.124	826.925	140.378	805.433	119.844	687.614
		91.0385	522.343	98.2718	563.845	190.79	1094.68
		113.69	652.307	148.455	851.777	186.879	1072.24
		187.414	1075.31	211.799	1215.22	207.448	1190.26
				125.589	720.578	96.8932	555.935
				62.8788	360.773	199.057	1142.11
				191.872	1100.89	199.814	1146.45
				58.4772	335.519	138.023	791.923
				101.919	584.771	186.574	1070.49
				85.1471	488.54	226.88	1301.75
				1	5.7376	94.94	544.728
				87.7304	503.362	89.0032	510.665
				125.708	721.26	104.949	602.153
				53.5938	307.5	208.593	1196.82
				67.0771	384.861	87.2811	500.784
				64.4197	369.615	207.946	1193.11
				148.953	854.631	96.5826	554.152
				146.789	842.215	110.128	631.872
				56.335	323.228	1	5.7376
				114.905	659.279	176.661	1013.61
				132.204	758.533	219.9	1261.7
				82.6804	474.387	216.249	1240.75
				68.365	392.251	230.387	1321.87
				122.15	700.85	202.027	1159.15
				161.993	929.449	208.701	1197.44
				196.177	1125.59	217.027	1245.22
				139.005	797.554	85.029	487.863
				85.3785	489.868	68.9572	395.649
				38.2502	219.464	164.207	942.153
				69.4558	398.51	204.975	1176.07
				132.588	760.738	240.193	1378.13
				35.2435	202.213	223.594	1282.89
				112.491	645.43	199.169	1142.75
				48.6978	279.408	197.489	1133.11
				125.783	721.693	240.333	1378.93
				100.069	574.157	187.328	1074.81
				38.8087	222.669	96.7828	555.301
				139.957	803.02	185.125	1062.17
				52.5777	301.67	131.154	752.511
				111.529	639.911	88.432	507.387
				96.6387	554.474	93.677	537.481
				190.131	1090.9	169.958	975.148
				141.797	813.577	97.7393	560.789
				79.6643	457.082	126.557	726.133
				211.799	1215.22	204.868	1175.45
				120.38	690.692	203.351	1166.75
				65.2479	374.367	81.2737	466.316
				112.854	647.511	85.4235	490.126
						212.2	1217.52
						110.975	636.732
						112.631	646.232
						190.553	1093.32
						116.896	670.705
						209.311	1200.95
						82.9202	475.763

## Sheet: CDKN1A_Nutlin-3 - Tabelle 1
CDKN1A TSS frequency
basal		3h 10Gy		6h10Gy		9h10Gy
TSS count per cell	fraction of active promoters	TSS count per cell	fraction of active promoters	TSS count per cell	fraction of active promoters	TSS count per cell	fraction of active promoters
0	0	2	0.5	2	0.5	2	0.5
0	0	3	0.75	2	0.5	1	0.25
0	0	0	0	1	0.25	2	0.5
0	0	1	0.25	0	0	2	0.5
0	0	1	0.25	2	0.5	1	0.25
0	0	2	0.5	2	0.5	1	0.25
1	0.25	1	0.25	2	0.5	2	0.5
1	0.25	0	0	1	0.25	2	0.5
0	0	1	0.25	2	0.5	1	0.25
1	0.25	2	0.5	0	0	2	0.5
0	0	2	0.5	1	0.25	2	0.5
0	0	1	0.25	2	0.5	2	0.5
0	0	1	0.25	0	0	2	0.5
0	0	2	0.5	2	0.5	2	0.5
0	0	1	0.25	2	0.5	2	0.5
0	0	2	0.5	2	0.5	2	0.5
1	0.25	2	0.5	1	0.25	2	0.5
0	0	2	0.5	1	0.25	2	0.5
0	0	2	0.5	2	0.5	1	0.25
0	0	1	0.25	1	0.25	2	0.5
0	0	1	0.25	2	0.5	2	0.5
0	0	1	0.25	2	0.5	2	0.5
0	0	2	0.5	0	0	1	0.25
0	0	2	0.5	1	0.25	2	0.5
2	0.5	2	0.5	1	0.25	2	0.5
1	0.25	2	0.5	2	0.5	2	0.5
0	0	2	0.5	2	0.5	1	0.25
0	0	1	0.25	1	0.25	2	0.5
0	0	2	0.5	1	0.25	4	1
0	0	1	0.25	2	0.5	3	0.75
0	0	2	0.5			4	1
0	0	2	0.5			4	1
0	0	2	0.5			4	1
0	0	2	0.5			3	0.75
0	0	1	0.25			1	0.25
0	0	2	0.5			4	1
0	0	2	0.5			2	0.5
0	0	1	0.25			3	0.75
0	0	2	0.5			3	0.75
		2	0.5			4	1
		1	0.25			4	1
		2	0.5			4	1
		1	0.25			0	0
						3	0.75
						0	0
						3	0.75
						4	1
						3	0.75
						3	0.75
						3	0.75
						3	0.75
						3	0.75
						2	0.5
						3	0.75

## Sheet: CDKN1A_Nutlin-3 - Tabelle 1-1
CDKN1A transcription rates
basal		3h 10Gy		6h10Gy		9h10Gy
RNAP2/ TSS	rel. transcription rate / TSS	RNAP2/ TSS	rel. transcription rate / TSS	RNAP2/ TSS	rel. transcription rate / TSS	RNAP2/ TSS	rel. transcription rate / TSS
46.3763	963.942	51.0539	1061.17	79.9605	1662	74.2275	1542.84
32.1679	668.617	82.2755	1710.11	77.7788	1616.65	37.9967	789.77
35.6573	741.146	70.296	1461.12	52.8137	1097.75	47.666	990.749
26.6678	554.297	70.0814	1456.66	48.297	1003.86	47.4654	986.579
35.7184	742.416	77.9454	1620.11	84.5635	1757.67	42.2289	877.736
39.4819	820.64	37.7732	785.125	63.5222	1320.32	27.4569	570.697
		74.29	1544.13	77.3718	1608.19	39.4973	820.961
		33.6117	698.626	59.3565	1233.74	87.6384	1821.58
		1	20.7852	59.5975	1238.75	44.8602	932.43
		1	20.7852	53.861	1119.51	42.8671	891.001
		1	20.7852	43.5605	905.414	70.5653	1466.71
		72.3125	1503.03	44.3317	921.445	37.6764	783.113
		56.7785	1180.15	62.1549	1291.9	36.1992	752.408
		83.5731	1737.08	51.1817	1063.82	57.5686	1196.58
		38.3219	796.529	60.4222	1255.89	82.9538	1724.21
		1	20.7852	71.2288	1480.51	51.7242	1075.1
		49.9936	1039.13	39.3351	817.588	58.109	1207.81
		1	20.7852	52.1237	1083.4	50.1377	1042.12
		39.5186	821.403	1	20.7852	32.1289	667.806
		67.2924	1398.69	51.7877	1076.42	54.2126	1126.82
		50.8102	1056.1	49.3847	1026.47	83.4819	1735.19
		1	20.7852	100.169	2082.04	87.4593	1817.86
		51.3681	1067.7	57.1163	1187.17	73.6724	1531.3
		55.6828	1157.38	45.0989	937.39	91.4088	1899.95
		24.1613	502.198	47.5252	987.821	79.3618	1649.55
		36.1704	751.81	74.0649	1539.46	57.0089	1184.94
		68.6407	1426.71	83.104	1727.34	64.354	1337.61
		70.6654	1468.8	72.588	1508.76	107.178	2227.73
		94.8291	1971.04	45.6713	949.288	111.187	2311.04
		76.363	1587.22	88.6394	1842.39	86.4603	1797.1
		1	20.7852	50.717	1054.16	117.314	2438.39
		53.4918	1111.84	54.5663	1134.17	84.8495	1763.62
		1	20.7852	41.1717	855.763	63.7289	1324.62
		64.6845	1344.48	45.8376	952.744	64.0423	1331.13
		90.6229	1883.62	56.8717	1182.09	88.9763	1849.39
		93.0212	1933.47	41.3113	858.664	90.8368	1888.06
		115.346	2397.48	64.5669	1342.04	44.7034	929.17
		73.5494	1528.74	41.8313	869.472	170.716	3548.38
		43.7182	908.693	69.7228	1449.2	99.1722	2061.32
		43.2405	898.763	67.9555	1412.47	139.137	2891.99
		44.8368	931.943	75.3745	1566.68	148.745	3091.69
		36.4694	758.025	68.2399	1418.38	145.227	3018.58
		71.1872	1479.64			102.315	2126.63
		63.0624	1310.77			188.995	3928.31
		39.8282	827.838			137.512	2858.22
		45.2567	940.67			143.658	2985.96
		47.6844	991.131			242.469	5039.78
		47.7524	992.545			86.3594	1795
		1	20.7852			159.051	3305.91
		1	20.7852			221.305	4599.88
		60.1248	1249.71			215.709	4483.57
		43.8418	911.262			91.7117	1906.25
		55.5466	1154.55			55.8317	1160.47
		42.2636	878.458			33.0679	687.323
		64.8836	1348.62			45.5486	946.738
		47.2585	982.278			48.0315	998.344
		83.1921	1729.17			86.6895	1801.86
		126.637	2632.18			40.3837	839.383
		60.5099	1257.71			74.8661	1556.11
		68.3744	1421.18			37.716	783.935
		69.5973	1446.6			43.6369	907.002
		1	20.7852			81.9075	1702.47
		72.4073	1505			72.1915	1500.52
		62.6738	1302.69			54.8614	1140.31
		40.7368	846.723			36.65	761.779
		1	20.7852			54.5122	1133.05
						51.0765	1061.64
						1	20.7852
						85.3286	1773.57
						75.5138	1569.57
						73.5098	1527.92
						58.1905	1209.5
						73.3842	1525.31
						109.725	2280.65
						82.8606	1722.28
						77.904	1619.25
						71.9853	1496.23
						67.9605	1412.57
						58.3948	1213.75
						75.6706	1572.83
						41.5721	864.085
						126.114	2621.3
						105.874	2200.61
						54.4613	1131.99
						117.958	2451.79
						143.164	2975.69
						106.615	2216.01
						146.512	3045.29
						158.297	3290.23
						100.996	2099.23
						237.217	4930.61
						73.3375	1524.34
						109.862	2283.5
						219.695	4566.4
						97.4368	2025.24
						106.36	2210.72
						91.6436	1904.83
						61.7726	1283.96
						104.587	2173.87
						110.901	2305.11
						72.0439	1497.45
						49.784	1034.77
						50.1213	1041.78
						124.513	2588.04
						85.3446	1773.91
						1	20.7852
						135.141	2808.93
						80.8632	1680.76
						142.545	2962.82
						145.171	3017.41
						189.684	3942.61
						69.0091	1434.37
						143.345	2979.47
						58.1698	1209.07
						89.3173	1856.48
						186.166	3869.5
						57.6547	1198.37
						75.3911	1567.02
						72.5779	1508.55
						78.8461	1638.83
						45.7365	950.644
						73.7749	1533.43
						40.6808	845.559
						1	20.7852
						78.0028	1621.31
						86.8277	1804.73
