# Supplementary material for: Stochastic transcription in the p53‐mediated response to DNA damage is modulated by burst frequency
Source: Mol Syst Biol. 2019 Dec 2;15(12):e9068. doi: 10.15252/msb.20199068 (PMC6886302; doi:10.15252/msb.20199068)
Supplement: Supplementary file 11 — Source Data for Figure 5 [file MSB-15-e9068-s010.xlsx]

## Sheet: MDM2_Set8 kockdown - Tabelle 1
MDM2 TSS frequency
basal		3h 10Gy		6h10Gy		9h10Gy
TSS count per cell	fraction of active promoters	TSS count per cell	fraction of active promoters	TSS count per cell	fraction of active promoters	TSS count per cell	fraction of active promoters
0	0	2	0.666667	0	0	1	0.333333
0	0	3	1	1	0.333333	3	1
0	0	2	0.666667	3	1	0	0
0	0	2	0.666667	0	0	1	0.333333
1	0.333333	1	0.333333	0	0	1	0.333333
1	0.333333	1	0.333333	2	0.666667	2	0.666667
2	0.666667	0	0	0	0	2	0.666667
3	1	3	1	1	0.333333	1	0.333333
0	0	2	0.666667	0	0	2	0.666667
0	0	3	1	0	0	0	0
0	0	2	0.666667	0	0	0	0
0	0	2	0.666667	0	0	0	0
0	0	2	0.666667	1	0.333333	1	0.333333
0	0	1	0.333333	0	0	0	0
1	0.333333	1	0.333333	3	1	1	0.333333
0	0	3	1	0	0	1	0.333333
2	0.666667	0	0	0	0	3	1
0	0	3	1	0	0	0	0
0	0	2	0.666667	0	0	0	0
0	0	1	0.333333	2	0.666667	0	0
0	0	1	0.333333	0	0	0	0
0	0	1	0.333333	0	0	0	0
0	0	3	1	3	1	1	0.333333
0	0	3	1	0	0	1	0.333333
0	0	3	1	3	1	0	0
0	0	2	0.666667	2	0.666667	0	0
1	0.333333	1	0.333333	0	0	0	0
0	0	1	0.333333	0	0	0	0
0	0	1	0.333333	0	0	0	0
1	0.333333	3	1	0	0	0	0
0	0	0	0	2	0.666667	0	0
0	0	0	0	2	0.666667	0	0
3	1	1	0.333333	0	0	0	0
0	0	3	1	2	0.666667	0	0
0	0	2	0.666667	0	0	0	0
0	0	2	0.666667	0	0	1	0.333333
0	0	1	0.333333	1	0.333333	1	0.333333
1	0.333333	3	1	4	1.33333	0	0
0	0	1	0.333333	0	0	2	0.666667
0	0	3	1	0	0	0	0
1	0.333333	1	0.333333	0	0	0	0
2	0.666667	2	0.666667	0	0	2	0.666667
0	0	1	0.333333	0	0	3	1
0	0	0	0	0	0	0	0
0	0	2	0.666667	0	0	0	0
1	0.333333	2	0.666667	0	0	2	0.666667
0	0	1	0.333333	0	0	0	0
		1	0.333333	0	0	1	0.333333
		0	0	0	0	0	0
		3	1	0	0
		2	0.666667	1	0.333333
		0	0	1	0.333333
		1	0.333333	0	0
		1	0.333333	1	0.333333
		1	0.333333	0	0
		2	0.666667	0	0
		1	0.333333	2	0.666667
				0	0
				1	0.333333
				2	0.666667
				0	0
				0	0
				2	0.666667
				0	0

## Sheet: MDM2_Set8 kockdown - Tabelle 1-
MDM2 transcription rates
basal		3h 10Gy		6h10Gy		9h10Gy
RNAP2/ TSS	transcription rate / TSS	RNAP2/ TSS	transcription rate / TSS	RNAP2/ TSS	transcription rate / TSS	RNAP2/ TSS	transcription rate / TSS
63.6352	365.113	83.9711	481.793	1	5.7376	1	5.7376
53.4199	306.502	92.2721	529.421	1	5.7376	109.369	627.515
53.8415	308.921	93.9649	539.133	133.402	765.406	70.1847	402.692
80.8277	463.757	95.8894	550.175	65.5404	376.045	52.2073	299.544
45.9302	263.529	97.3001	558.269	89.8744	515.664	65.6895	376.9
85.5921	491.094	98.0962	562.837	62.4509	358.318	57.1262	327.767
131.494	754.462	72.9452	418.53	142.947	820.171	65.841	377.77
113.444	650.895	86.5495	496.586	90.0833	516.862	99.9033	573.205
33.3369	191.274	75.6252	433.907	92.2502	529.295	1	5.7376
61.1552	350.884	43.9276	252.039	101.187	580.57	60.9605	349.767
72.1729	414.1	1	5.7376	127.454	731.282	44.97	258.02
53.6903	308.053	113.295	650.04	84.1789	482.985	153.908	883.063
67.3036	386.161	94.845	544.183	86.5078	496.347	46.9192	269.204
87.8502	504.049	33.9893	195.017	79.0961	453.822	39.7048	227.81
66.8939	383.811	1	5.7376	142.821	819.448	83.4502	478.804
105.282	604.065	94.1785	540.359	127.838	733.485	57.0196	327.156
66.9331	384.035	106.848	613.054	49.9344	286.503	67.8229	389.141
77.4108	444.152	43.6167	250.255	87.1116	499.812	61.8213	354.706
100.097	574.318	60.3418	346.217	69.9693	401.456	141.953	814.468
		49.9401	286.536	81.5044	467.639	111.766	641.269
		70.7704	406.053	152.307	873.879	78.694	451.515
		1	5.7376	120.659	692.294	73.6199	422.401
		95.7165	549.183	97.9989	562.279	57.9133	332.283
		52.9574	303.849	87.2354	500.522	31.9761	183.466
		51.8155	297.297	63.2546	362.93	56.177	322.321
		40.4035	231.819	89.5012	513.522	95.7249	549.231
		76.1018	436.642	90.1049	516.986	55.5134	318.514
		1	5.7376	93.1213	534.293	70.456	404.248
		115.59	663.209	89.9374	516.025	112.626	646.204
		97.6805	560.452	75.6778	434.209	128.324	736.274
		62.7702	360.15	96.5062	553.714	90.8837	521.455
		86.4094	495.783	107.245	615.326	142.198	815.873
		64.8262	371.947	1	5.7376	147.035	843.627
		115.596	663.241	73.7138	422.94
		70.1183	402.311	128.002	734.427
		96.369	552.927	72.5526	416.278
		1	5.7376	93.5068	536.504
		1	5.7376	52.7703	302.775
		66.5583	381.885	115.407	662.157
		63.3854	363.68	53.3294	305.983
		101.097	580.055	123.678	709.618
		40.1099	230.135
		93.5391	536.69
		98.9485	567.727
		69.3119	397.684
		92.4145	530.238
		82.8257	475.221
		109.255	626.86
		75.8976	435.47
		68.4004	392.454
		114.521	657.074
		84.8996	487.12
		92.4149	530.24
		107.627	617.521
		62.5288	358.765
		48.7839	279.902
		96.2021	551.969
		77.8015	446.394
		107.799	618.505
		93.4267	536.045
		63.0085	361.518
		67.85	389.296
		94.8215	544.048
		65.7583	377.295
		62.9742	361.321
		80.8592	463.938
		58.2606	334.276
		64.9947	372.913
		101.32	581.335
		64.6153	370.737
		52.2347	299.702
		77.4239	444.227
		93.2131	534.82
		66.7596	383.04
		77.0241	441.933
		1	5.7376
		100.21	574.964
		63.1462	362.308
		66.4961	381.528
		110.328	633.02
		56.0649	321.678
		69.5746	399.191
		1	5.7376
		61.4532	352.594
		69.886	400.978
		1	5.7376
		60.2612	345.754
		1	5.7376
		77.6897	445.753
		89.4058	512.975
		91.606	525.599
		111.014	636.952

## Sheet: MDM2_Smyd2 kockdown - Tabelle 1
MDM2 TSS frequency
basal		3h 10Gy		6h10Gy		9h10Gy
TSS count per cell	fraction of active promoters	TSS count per cell	fraction of active promoters	TSS count per cell	fraction of active promoters	TSS count per cell	fraction of active promoters
1	0.333333	3	1	3	1	2	0.666667
3	1	2	0.666667	3	1	1	0.333333
2	0.666667	2	0.666667	1	0.333333	2	0.666667
1	0.333333	3	1	3	1	2	0.666667
0	0	3	1	3	1	2	0.666667
2	0.666667	2	0.666667	2	0.666667	2	0.666667
1	0.333333	2	0.666667	3	1	2	0.666667
0	0	3	1	2	0.666667	3	1
0	0	2	0.666667	2	0.666667	1	0.333333
2	0.666667	2	0.666667	2	0.666667	0	0
1	0.333333	2	0.666667	1	0.333333	3	1
0	0	2	0.666667	1	0.333333	3	1
2	0.666667	1	0.333333	3	1	2	0.666667
2	0.666667	1	0.333333	3	1	2	0.666667
0	0	3	1	2	0.666667	1	0.333333
1	0.333333	3	1	2	0.666667	1	0.333333
2	0.666667	2	0.666667	0	0	2	0.666667
2	0.666667	3	1	3	1	2	0.666667
0	0	2	0.666667	3	1	2	0.666667
2	0.666667	3	1	2	0.666667	2	0.666667
0	0	2	0.666667	2	0.666667	3	1
2	0.666667	2	0.666667	1	0.333333	1	0.333333
2	0.666667	3	1	3	1	3	1
2	0.666667	3	1	2	0.666667	3	1
0	0	4	1.33333	1	0.333333	3	1
2	0.666667	3	1	1	0.333333	1	0.333333
0	0	2	0.666667	3	1	1	0.333333
0	0	3	1	3	1	3	1
0	0	3	1	1	0.333333	2	0.666667
0	0	3	1	2	0.666667	2	0.666667
2	0.666667	3	1	2	0.666667	0	0
0	0	3	1	1	0.333333	1	0.333333
0	0	3	1	4	1.33333	3	1
2	0.666667	3	1	3	1	2	0.666667
2	0.666667	3	1	0	0	1	0.333333
1	0.333333	3	1	3	1	1	0.333333
0	0	3	1	0	0	1	0.333333
1	0.333333	3	1	2	0.666667	2	0.666667
0	0	3	1	4	1.33333	0	0
0	0	3	1	3	1	0	0
0	0	3	1	1	0.333333	1	0.333333
0	0	3	1	3	1	0	0
2	0.666667	3	1	0	0	2	0.666667
1	0.333333	2	0.666667	3	1	1	0.333333
0	0	1	0.333333	3	1	2	0.666667
0	0	2	0.666667	1	0.333333	2	0.666667
				0	0	2	0.666667
				4	1.33333	0	0
				3	1	2	0.666667
				2	0.666667	0	0
				2	0.666667	2	0.666667
				2	0.666667	0	0
				1	0.333333	1	0.333333
				1	0.333333	0	0
				0	0	0	0
				0	0	2	0.666667
				3	1	1	0.333333
						0	0
						1	0.333333

## Sheet: MDM2_Smyd2 kockdown - Tabelle 2
MDM2 transcription rates
basal		3h 10Gy		6h10Gy		9h10Gy
RNAP2/ TSS	transcription rate / TSS	RNAP2/ TSS	transcription rate / TSS	RNAP2/ TSS	transcription rate / TSS	RNAP2/ TSS	transcription rate / TSS
1	5.7376	109.476	628.129	79.2191	454.528	81.192	465.847
34.7688	199.489	96.9599	556.317	85.3721	489.831	86.8889	498.534
33.4877	192.139	69.0755	396.328	86.8906	498.543	45.2207	259.458
36.3439	208.527	101.195	580.619	88.667	508.736	58.8913	337.895
30.004	172.151	69.1408	396.702	87.0431	499.418	49.2597	282.633
37.0517	212.588	69.0335	396.087	39.5445	226.891	40.3894	231.738
53.8647	309.054	58.0993	333.35	68.4959	393.002	66.4794	381.433
50.1154	287.542	99.1749	569.026	63.2436	362.866	39.5831	227.112
45.205	259.368	1	5.7376	76.7641	440.442	43.4676	249.4
36.582	209.893	73.7282	423.023	91.3018	523.853	76.153	436.936
38.4573	220.652	108.777	624.116	71.2639	408.884	29.8382	171.2
46.8131	268.595	36.8024	211.157	88.6799	508.81	81.0347	464.945
69.7037	399.932	78.7943	452.09	76.003	436.075	34.2431	196.473
49.5765	284.45	98.8469	567.144	57.5373	330.126	33.8913	194.455
1	5.7376	119.342	684.734	68.48	392.911	63.8307	366.235
50.8367	291.681	117.814	675.971	79.9929	458.967	38.7129	222.119
50.8185	291.576	47.5115	272.602	93.3282	535.48	42.1909	242.075
58.0814	333.248	83.303	477.96	71.3683	409.483	44.9262	257.769
33.5681	192.601	89.8485	515.515	95.4029	547.384	73.1475	419.691
45.0149	258.277	63.4083	363.811	46.1281	264.664	72.1047	413.708
48.9047	280.595	69.4081	398.236	38.3775	220.195	61.1028	350.583
63.3864	363.686	89.8065	515.274	67.048	384.695	69.4734	398.611
31.2291	179.18	55.5859	318.93	80.5532	462.182	54.1371	310.617
26.7533	153.5	109.562	628.624	86.4741	496.154	66.9025	383.86
33.4187	191.743	52.7215	302.495	59.7194	342.646	50.4795	289.631
28.9276	165.975	104.789	601.237	94.0168	539.431	67.637	388.074
36.6486	210.275	82.9417	475.886	87.1496	500.03	57.8403	331.864
52.7824	302.845	99.3557	570.063	37.2797	213.896	48.9543	280.88
35.1115	201.456	106.464	610.849	56.9974	327.028	51.2643	294.134
34.0387	195.301	116.738	669.793	1	5.7376	1	5.7376
53.771	308.517	124.814	716.131	1	5.7376	38.3355	219.954
1	5.7376	55.6768	319.451	69.5644	399.133	41.0104	235.301
47.9351	275.032	111.512	639.81	69.1384	396.688	44.8247	257.186
46.3732	266.071	59.3574	340.569	68.8117	394.814	48.7549	279.736
54.9378	315.211	85.6024	491.153	84.6273	485.558	46.2264	265.229
58.501	335.655	52.8605	303.293	77.6381	445.456	1	5.7376
58.0697	333.181	116.515	668.516	79.5101	456.197	82.3305	472.38
29.6979	170.395	121.17	695.224	1	5.7376	49.6473	284.856
49.4573	283.766	74.4427	427.123	53.6034	307.555	51.6289	296.226
26.2226	150.455	75.7614	434.689	69.6794	399.792	35.2018	201.974
42.2996	242.698	128.195	735.53	85.4131	490.066	57.8088	331.684
		84.3403	483.911	98.2107	563.494	60.7922	348.801
		114.911	659.314	88.3613	506.982	53.5732	307.382
		89.9847	516.296	39.1357	224.545	107.676	617.805
		85.0604	488.043	85.5385	490.786	35.5184	203.79
		59.3356	340.444	56.6138	324.827	41.3376	237.179
		87.4791	501.92	97.0307	556.724	1	5.7376
		108.053	619.962	1	5.7376	68.0715	390.567
		77.5907	445.185	74.7401	428.829	75.5758	433.624
		110.179	632.161	78.0635	447.897	38.9773	223.636
		66.2437	380.08	52.7284	302.535	47.7563	274.006
		55.5907	318.957	77.4025	444.105	35.0416	201.054
		73.5374	421.928	89.7346	514.861	44.1618	253.382
		1	5.7376	64.2034	368.373	61.2871	351.641
		86.3541	495.465	86.9631	498.96	50.4686	289.569
		92.6803	531.762	41.9494	240.689	63.5729	364.756
		104.088	597.217	63.7112	365.549	32.6285	187.209
		36.8309	211.321	59.9194	343.794	55.6206	319.129
		1	5.7376	1	5.7376	45.4559	260.808
		1	5.7376	72.9685	418.664	33.9194	194.616
		44.7164	256.565	36.49	209.365	46.0524	264.231
		1	5.7376	1	5.7376	44.2703	254.005
		104.932	602.058	75.0751	430.751	69.9358	401.264
		81.4834	467.519	79.2961	454.969	73.3477	420.84
		48.7738	279.844	60.6768	348.139	49.3325	283.05
		92.8158	532.54	83.3638	478.308	57.0076	327.087
		110.458	633.767	79.0396	453.498	75.8477	435.184
		117.055	671.612	55.7782	320.033	51.616	296.152
		49.408	283.483	83.6415	479.901	54.5278	312.859
		80.9791	464.626	84.6545	485.714	47.7848	274.17
		76.9159	441.312	70.7284	405.812	1	5.7376
		115.518	662.794	82.249	471.912	42.5984	244.412
		95.5586	548.277	89.8297	515.407	85.6231	491.271
		75.6194	433.874	64.5941	370.615	1	5.7376
		124.814	716.131	55.7506	319.875	1	5.7376
		71.2848	409.004	66.9659	384.224	1	5.7376
		108.151	620.53	86.477	496.171	1	5.7376
		39.2009	224.919	51.5311	295.665	64.7058	371.256
		75.7734	434.758	54.7433	314.095	36.9286	211.881
		44.9336	257.811	1	5.7376	37.7765	216.746
		91.1373	522.909	61.1309	350.744	40.3804	231.686
		108.635	623.305	69.5235	398.898	81.5408	467.849
		68.5693	393.424	47.7199	273.798	123.38	707.903
		53.0289	304.259	1	5.7376	53.0297	304.263
		123.334	707.643	1	5.7376	40.1578	230.409
		102.403	587.549	59.4935	341.35	59.5709	341.794
		65.7561	377.282	75.8914	435.434	70.5407	404.734
		61.9908	355.678			45.1722	259.18
		62.2225	357.008
		117.059	671.638
		112.847	647.472
		60.4579	346.883
		45.5851	261.549
		1	5.7376
		1	5.7376
		1	5.7376
		64.912	372.439
		89.0151	510.733
		110.979	636.755
		68.2069	391.344
		109.552	628.564
		110.141	631.944
		94.6947	543.32
		111.022	636.999
		129.495	742.992
		57.4071	329.379
		86.3458	495.418
		34.5839	198.428
		1	5.7376
		40.0879	230.008
		112.805	647.232
		113.808	652.986
		44.25	253.889
		54.4939	312.664
		109.095	625.942
		71.8837	412.44

## Sheet: CDKN1A_Set8 knockdown - Tabelle
CDKN1A TSS frequency
basal		3h 10Gy		6h10Gy		9h10Gy
TSS count per cell	fraction of active promoters	TSS count per cell	fraction of active promoters	TSS count per cell	fraction of active promoters	TSS count per cell	fraction of active promoters
3	0.75	2	0.5	0	0	1	0.25
0	0	1	0.25	0	0	2	0.5
2	0.5	1	0.25	0	0	2	0.5
2	0.5	1	0.25	0	0	0	0
3	0.75	2	0.5	2	0.5	3	0.75
0	0	2	0.5	1	0.25	1	0.25
1	0.25	1	0.25	2	0.5	1	0.25
0	0	0	0	3	0.75	2	0.5
1	0.25	1	0.25	0	0	1	0.25
2	0.5	1	0.25	2	0.5	2	0.5
0	0	1	0.25	1	0.25	3	0.75
0	0	2	0.5	2	0.5	1	0.25
0	0	2	0.5	0	0	2	0.5
0	0	3	0.75	0	0	0	0
0	0	2	0.5	1	0.25	2	0.5
2	0.5	2	0.5	2	0.5	2	0.5
0	0	3	0.75	0	0	3	0.75
2	0.5	2	0.5	1	0.25	1	0.25
1	0.25	1	0.25	2	0.5	3	0.75
1	0.25	2	0.5	2	0.5	1	0.25
0	0	1	0.25	0	0	1	0.25
0	0	2	0.5	2	0.5	2	0.5
2	0.5	1	0.25	1	0.25	2	0.5
0	0	3	0.75	0	0	0	0
2	0.5	2	0.5	0	0	2	0.5
1	0.25	2	0.5	2	0.5	1	0.25
1	0.25	2	0.5	2	0.5	2	0.5
1	0.25	1	0.25	0	0	1	0.25
1	0.25	2	0.5	0	0	2	0.5
1	0.25	2	0.5	2	0.5	2	0.5
0	0	2	0.5	2	0.5	2	0.5
2	0.5	1	0.25	0	0	2	0.5
1	0.25	1	0.25	0	0	2	0.5
1	0.25	1	0.25	1	0.25	0	0
1	0.25	2	0.5	2	0.5	2	0.5
0	0	2	0.5	2	0.5	1	0.25
2	0.5	2	0.5	2	0.5	1	0.25
0	0	2	0.5	2	0.5	2	0.5
2	0.5	0	0	0	0	1	0.25
1	0.25	2	0.5	1	0.25
2	0.5	2	0.5	2	0.5
0	0	1	0.25	0	0
0	0	1	0.25	0	0
1	0.25	2	0.5	0	0
0	0	1	0.25	2	0.5
0	0	2	0.5	0	0
1	0.25	0	0	2	0.5
1	0.25	2	0.5	0	0
0	0	2	0.5	1	0.25
		1	0.25	1	0.25
		1	0.25	1	0.25
		1	0.25	0	0
		2	0.5	1	0.25
		2	0.5	2	0.5
		2	0.5	2	0.5
		3	0.75	0	0
		2	0.5	2	0.5
		1	0.25	1	0.25
		1	0.25	3	0.75
		2	0.5	0	0
		1	0.25	0	0
		0	0	0	0
		2	0.5	3	0.75
		1	0.25	1	0.25

## Sheet: CDKN1A_Set8 knockdown - Tabell1
CDKN1A transcription rates
basal		3h 10Gy		6h10Gy		9h10Gy
RNAP2/ TSS	transcription rate / TSS	RNAP2/ TSS	transcription rate / TSS	RNAP2/ TSS	transcription rate / TSS	RNAP2/ TSS	transcription rate / TSS
51.916	1079.09	1	20.7852	69.7413	1449.59	75.9131	1577.87
46.2916	962.181	73.5103	1527.93	76.3063	1586.04	42.8805	891.281
42.9039	891.767	62.7706	1304.7	48.0451	998.628	84.624	1758.93
40.3151	837.958	48.2377	1002.63	65.5133	1361.71	45.6888	949.651
37.1875	772.95	71.275	1481.47	60.159	1250.42	59.8816	1244.65
41.8009	868.841	54.5319	1133.46	33.2127	690.332	51.023	1060.52
44.1794	918.278	78.5223	1632.1	35.809	744.298	42.793	889.461
41.1325	854.948	65.7309	1366.23	43.7168	908.663	40.9316	850.772
47.7065	991.591	75.0896	1560.75	1	20.7852	66.6507	1385.35
41.9976	872.93	59.9837	1246.77	55.7958	1159.73	41.478	862.13
46.6384	969.389	48.4004	1006.01	63.1104	1311.76	38.2935	795.94
1	20.7852	53.3444	1108.77	61.6116	1280.61	64.8861	1348.67
37.3011	775.311	74.5984	1550.54	63.3341	1316.41	44.2421	919.581
33.0639	687.24	65.8043	1367.76	53.4101	1110.14	58.8362	1222.92
52.0448	1081.76	52.6601	1094.55	1	20.7852	45.1214	937.859
35.6795	741.606	26.4051	548.835	60.5129	1257.77	39.0976	812.653
58.8112	1222.4	1	20.7852	70.9312	1474.32	56.1436	1166.96
34.8166	723.672	1	20.7852	56.9183	1183.06	59.6615	1240.08
43.6375	907.015	49.4984	1028.83	55.7442	1158.66	33.6894	700.242
42.7928	889.458	1	20.7852	66.7635	1387.69	53.3062	1107.98
48.0212	998.131	64.113	1332.6	1	20.7852	41.637	865.435
43.2531	899.024	48.5805	1009.76	67.9001	1411.32	36.7554	763.97
51.1608	1063.39	47.0491	977.926	45.7339	950.59	52.6334	1094
35.9435	747.093	61.9229	1287.08	30.4764	633.458	55.5288	1154.18
45.8946	953.929	53.7596	1117.4	57.4203	1193.49	57.086	1186.54
40.3345	838.361	51.9885	1080.59	37.7541	784.726	38.9826	810.263
44.6836	928.759	77.1182	1602.92	51.8079	1076.84	43.1091	896.033
36.142	751.22	42.781	889.213	52.0238	1081.33	55.5525	1154.67
41.6696	866.112	50.5029	1049.71	57.5207	1195.58	36.1589	751.57
41.8549	869.964	63.0829	1311.19	32.3437	672.27	31.1189	646.813
45.5678	947.137	47.8316	994.19	49.1306	1021.19	39.3515	817.93
45.2084	939.666	39.5384	821.814	44.2638	920.034	48.2013	1001.87
32.6029	677.659	62.2747	1294.39	54.6369	1135.64	72.0912	1498.43
53.8001	1118.25	32.5974	677.545	66.8764	1390.04	44.1722	918.129
38.1316	792.574	90.5756	1882.63	56.5064	1174.5	69.6141	1446.95
33.9866	706.418	37.6452	782.463	58.2472	1210.68	55.7804	1159.41
50.0192	1039.66	47.2044	981.154	56.2965	1170.13	41.1866	856.073
		53.5436	1112.92	49.0494	1019.5	52.1781	1084.53
		55.8634	1161.13	36.8961	766.894	36.2746	753.976
		60.4501	1256.47	67.1914	1396.59	35.4906	737.68
		45.6716	949.293	1	20.7852	1	20.7852
		39.7621	826.464	1	20.7852	53.2155	1106.1
		63.4576	1318.98	57.3209	1191.43	43.6944	908.197
		63.0765	1311.06	63.8003	1326.1	63.729	1324.62
		62.2801	1294.5	44.4384	923.663	1	20.7852
		47.9219	996.067	54.7663	1138.33	41.8282	869.408
		52.3426	1087.95	54.0984	1124.45	37.3442	776.207
		59.6653	1240.16	64.3553	1337.64	41.6829	866.389
		57.9893	1205.32	50.7855	1055.59	42.7518	888.606
		43.2274	898.492	52.6935	1095.25	36.2497	753.458
		64.9234	1349.45	53.7494	1117.19	42.9864	893.482
		45.069	936.77	49.6065	1031.08	43.7268	908.871
		49.8094	1035.3	36.7825	764.533	49.4718	1028.28
		38.9716	810.034	1	20.7852	36.8101	765.106
		49.8212	1035.54			68.3008	1419.65
		49.8212	1035.54			55.4989	1153.56
		58.7607	1221.35			53.4563	1111.1
		74.5957	1550.49			44.5826	926.659
		68.8115	1430.26
		59.385	1234.33
		54.4732	1132.24
		61.8752	1286.09
		41.8703	870.283
		26.8157	557.369
		65.0969	1353.05
		44.0337	915.25
		36.827	765.458
		40.7648	847.305
		44.9168	933.606
		50.8689	1057.32
		99.2428	2062.78
		54.4315	1131.37
		54.7636	1138.27
		64.3818	1338.19
		38.8329	807.149
		68.9048	1432.2
		34.707	721.393
		53.0998	1103.69
		49.4676	1028.19
		44.0245	915.059
		64.6702	1344.18
		64.9879	1350.79
		56.9056	1182.8
		1	20.7852
		44.9828	934.977
		55.7522	1158.82
		44.3194	921.189
		38.8338	807.17
		38.8338	807.17
		54.3393	1129.45
		56.5983	1176.41
		36.6588	761.961
		38.0213	790.282
		38.0213	790.282

## Sheet: CDKN1A_Smyd2 kockdown - Tabelle
CDKN1A TSS frequency
basal		3h 10Gy		6h10Gy		9h10Gy
TSS count per cell	fraction of active promoters	TSS count per cell	fraction of active promoters	TSS count per cell	fraction of active promoters	TSS count per cell	fraction of active promoters
0	0	1	0.25	2	0.5	1	0.25
0.25	1	3	0.75	2	0.5	1	0.25
0	0	2	0.5	0	0	1	0.25
0.25	1	0	0	3	0.75	1	0.25
0.25	1	0	0	1	0.25	0	0
0	0	2	0.5	0	0	1	0.25
0.25	1	2	0.5	2	0.5	2	0.5
0.25	1	1	0.25	2	0.5	2	0.5
0	0	0	0	3	0.75	1	0.25
0	0	0	0	2	0.5	0	0
0	0	2	0.5	2	0.5	2	0.5
0.25	1	0	0	1	0.25	1	0.25
0.25	1	1	0.25	2	0.5	1	0.25
0.5	2	0	0	2	0.5	2	0.5
0	0			2	0.5	1	0.25
0	0			3	0.75	0	0
0	0			2	0.5	1	0.25
0.5	2			0	0	2	0.5
0.5	2			2	0.5	2	0.5
0.25	1			1	0.25	1	0.25
0.25	1			2	0.5	2	0.5
0.25	1			1	0.25	3	0.75
0.25	1			2	0.5	2	0.5
0.25	1			2	0.5	4	1
0.25	1			4	1	2	0.5
0.25	1			2	0.5	4	1
0	0			2	0.5	3	0.75
0	0			2	0.5	1	0.25
0.75	3			1	0.25	2	0.5
				2	0.5	2	0.5
				3	0.75	2	0.5
				3	0.75	3	0.75
				1	0.25	3	0.75
				1	0.25	1	0.25
				2	0.5	3	0.75
				1	0.25	2	0.5
				2	0.5	2	0.5
				2	0.5	2	0.5
				2	0.5	0	0
				2	0.5	1	0.25
				3	0.75	1	0.25
				2	0.5	2	0.5
				1	0.25	2	0.5
				2	0.5	1	0.25
				3	0.75	2	0.5
				2	0.5	3	0.75
				2	0.5	3	0.75
				2	0.5	2	0.5

## Sheet: CDKN1A_Smyd2 kockdown - Tabell1
CDKN1A transcription rates
basal		3h 10Gy		6h10Gy		9h10Gy
RNAP2/ TSS	transcription rate / TSS	RNAP2/ TSS	transcription rate / TSS	RNAP2/ TSS	transcription rate / TSS	RNAP2/ TSS	transcription rate / TSS
80.966	868.405	69.991	868.405	104.902	868.405	41.7799	868.405
86.307	1292.91	47.1446	1292.91	86.1692	1292.91	62.2034	1292.91
60.1815	1126.51	66.4066	1126.51	58.5832	1126.51	54.1976	1126.51
33.0057	1039.16	49.7731	1039.16	63.6718	1039.16	49.9951	1039.16
57.1593	899.253	38.188	899.253	56.6817	899.253	43.2641	899.253
38.6357	818.524	1	818.524	50.5144	818.524	39.3801	818.524
1	20.7852	47.9167	20.7852	56.9932	20.7852	1	20.7852
40.4568	910.137	40.5438	910.137	53.0787	910.137	43.7877	910.137
30.8395	1303.65	50.4253	1303.65	44.6892	1303.65	62.7202	1303.65
1	20.7852	34.4562	20.7852	51.5822	20.7852	1	20.7852
31.4547	1006.4	35.8087	1006.4	59.2912	1006.4	48.4191	1006.4
39.2605	847.053	48.9304	847.053	40.3426	847.053	40.7527	847.053
44.4575	766.005	33.0798	766.005	67.0756	766.005	36.8533	766.005
48.6714	1315.2		1315.2	68.8324	1315.2	63.2759	1315.2
47.2572	1345.05		1345.05	89.0987	1345.05	64.7121	1345.05
46.2565	730.573		730.573	85.9057	730.573	35.1487	730.573
40.8208	1003.18		1003.18	73.7716	1003.18	48.2642	1003.18
	1108.14		1108.14	83.6853	1108.14	53.3137	1108.14
	20.7852		20.7852	61.8875	20.7852	1	20.7852
	964.728		964.728	1	964.728	46.4141	964.728
	1005.86		1005.86	65.7429	1005.86	48.393	1005.86
	1338.66		1338.66	59.6454	1338.66	64.4043	1338.66
	824.953		824.953	98.7023	824.953	39.6894	824.953
	1190.68		1190.68	49.6567	1190.68	57.2848	1190.68
	1141.78		1141.78	46.4787	1141.78	54.9324	1141.78
	793.239		793.239	89.692	793.239	38.1636	793.239
	788.448		788.448	35.2501	788.448	37.9331	788.448
	20.7852		20.7852	55.4305	20.7852	1	20.7852
	722.779		722.779	30.1606	722.779	34.7737	722.779
	614.204		614.204	1	614.204	29.55	614.204
	20.7852		20.7852	37.6593	20.7852	1	20.7852
	20.7852		20.7852	50.1382	20.7852	1	20.7852
	921.187		921.187	45.2503	921.187	44.3193	921.187
	852.314		852.314	65.8164	852.314	41.0058	852.314
	20.7852		20.7852	56.4405	20.7852	1	20.7852
	668.023		668.023	1	668.023	32.1393	668.023
	675.604		675.604	43.2296	675.604	32.5041	675.604
	1176.21		1176.21	44.4087	1176.21	56.589	1176.21
	20.7852		20.7852	44.036	20.7852	1	20.7852
	483.895		483.895	61.7402	483.895	23.2807	483.895
	744.819		744.819	28.3337	744.819	35.8341	744.819
	682.062		682.062	53.2827	682.062	32.8148	682.062
	791.068		791.068	101.35	791.068	38.0592	791.068
	2041.06		2041.06	1	2041.06	98.1975	2041.06
	1167.86		1167.86	52.2826	1167.86	56.1872	1167.86
	1140.04		1140.04	75.1242	1140.04	54.8484	1140.04
	912.585		912.585	54.0439	912.585	43.9055	912.585
	874.35		874.35	40.6399	874.35	42.0659	874.35
	869.216		869.216	49.2811	869.216	41.8189	869.216
	20.7852		20.7852	45.7269	20.7852	1	20.7852
	1010.21		1010.21	58.5004	1010.21	48.6024	1010.21
	971.586		971.586	46.7724	971.586	46.7441	971.586
	876.729		876.729	1	876.729	42.1804	876.729
	20.7852		20.7852	62.6176	20.7852	1	20.7852
	1221.26		1221.26	47.4076	1221.26	58.7561	1221.26
	20.7852		20.7852	74.9242	20.7852	1	20.7852
	20.7852		20.7852	51.4178	20.7852	1	20.7852
	602.273		602.273	65.1944	602.273	28.976	602.273
	20.7852		20.7852	42.7153	20.7852	1	20.7852
	20.7852		20.7852	58.6274	20.7852	1	20.7852
	799.765		799.765	33.5637	799.765	38.4776	799.765
	20.7852		20.7852	56.5396	20.7852	1	20.7852
	770.031		770.031	36.1557	770.031	37.0471	770.031
	1163.25		1163.25	45.0285	1163.25	55.9651	1163.25
	683.012		683.012	36.882	683.012	32.8605	683.012
	473.789		473.789	58.0444	473.789	22.7945	473.789
	834.308		834.308	39.6431	834.308	40.1395	834.308
	20.7852		20.7852	50.5036	20.7852	1	20.7852
	20.7852		20.7852	43.3236	20.7852	1	20.7852
	734.531		734.531	51.8286	734.531	35.3391	734.531
	20.7852		20.7852	37.0404	20.7852	1	20.7852
	1062.78		1062.78	40.9115	1062.78	51.1314	1062.78
	840.226		840.226	46.8737	840.226	40.4242	840.226
	567.47		567.47	26.0118	567.47	27.3016	567.47
	20.7852		20.7852	1	20.7852	1	20.7852
				1
				54.7856
				1
				57.9261
				48.2072
				1
				62.2057
